# Supplementary material for: Prediction of soil salinity with soil-reflected spectra: A comparison of two regression methods
Source: Sci Rep. 2019 Mar 25;9:5067. doi: 10.1038/s41598-019-41470-0 (PMC6434016; doi:10.1038/s41598-019-41470-0)
Supplement: Supplementary file 2 — Dataset 1 [file 41598_2019_41470_MOESM2_ESM.xls]

## Sheet: Supplementary spreadsheet S1
	1	2	3	4	5	6	7	8	9	10	11	12	13	14	15	16	17	18	19	20	21	22	23	24	25	26	27	28	29	30	31	32	33	34	35	36	37	38	39	40	41	42	43	44	45	46	47	48	49
400	10.154	12.752	17.749	10.132	9.9039	10.95	12.437	18.359	14.336	8.4021	9.7224	19.155	9.1409	12.359	11.391	13.909	10.045	9.5808	8.0493	19.258	11.685	10.184	12.884	15.92	16.951	16.403	9.9295	13.464	10.376	8.1786	11.942	12.986	11.36	9.2239	14.756	8.0962	9.2084	12.209	12.9	22.879	16.133	9.6135	14.24	10.589	15.775	17.82	14.625	8.1716	9.8571
402	10.165	12.916	17.833	10.218	9.8849	10.959	12.521	18.516	14.347	8.3735	9.7619	19.106	9.1388	12.381	11.431	13.95	10.098	9.6102	8.0965	19.281	11.755	10.296	13.026	16.062	17.149	16.624	9.9891	13.523	10.378	8.1106	11.975	13.063	11.412	9.3057	14.893	8.1742	9.236	12.215	12.943	23.043	16.17	9.5972	14.2	10.659	15.82	17.915	14.723	8.2592	9.9192
404	10.326	12.911	17.886	10.252	9.9673	11.064	12.569	18.636	14.441	8.3964	9.8234	19.194	9.1906	12.533	11.419	14.061	10.128	9.6449	8.205	19.412	11.962	10.37	13.131	16.231	17.215	16.733	9.9766	13.66	10.446	8.2102	12.099	13.12	11.46	9.3742	14.857	8.1899	9.2338	12.286	12.919	23.145	16.276	9.6479	14.372	10.671	16.018	17.895	14.892	8.3226	9.9469
406	10.308	13.067	18.074	10.462	10.158	11.247	12.717	18.711	14.638	8.4976	9.9061	19.293	9.3036	12.635	11.554	14.252	10.273	9.7315	8.2861	19.6	12.094	10.347	13.166	16.412	17.445	16.955	10.084	13.811	10.658	8.277	12.197	13.414	11.508	9.4184	15.13	8.3114	9.4068	12.457	13.003	23.414	16.535	9.7583	14.497	10.794	16.266	18.13	15.029	8.4553	10.17
408	10.348	13.025	18.168	10.536	10.132	11.237	12.857	18.865	14.654	8.5882	9.9839	19.586	9.353	12.644	11.7	14.293	10.286	9.7916	8.2981	19.75	12.075	10.45	13.336	16.674	17.477	17.159	10.191	13.888	10.672	8.3137	12.172	13.457	11.66	9.4573	15.186	8.2919	9.3752	12.573	13.191	23.567	16.577	9.8016	14.56	10.854	16.308	18.197	15.09	8.5498	10.192
410	10.463	13.228	18.3	10.585	10.211	11.384	12.939	18.962	14.729	8.6345	10.068	19.715	9.4209	12.672	11.708	14.351	10.326	9.8725	8.3893	19.939	12.209	10.56	13.429	16.702	17.502	17.189	10.266	14.032	10.771	8.3804	12.194	13.703	11.674	9.4819	15.218	8.3641	9.4591	12.584	13.236	23.751	16.647	9.8827	14.705	10.873	16.441	18.278	15.177	8.6426	10.229
412	10.483	13.29	18.528	10.674	10.259	11.414	13.018	19.05	14.846	8.6766	10.14	19.775	9.4287	12.79	11.772	14.391	10.414	9.9626	8.4974	20.084	12.233	10.537	13.491	16.874	17.801	17.362	10.316	14.114	10.874	8.449	12.338	13.736	11.728	9.536	15.238	8.4274	9.457	12.68	13.286	23.909	16.75	9.965	14.822	10.869	16.478	18.327	15.319	8.6887	10.306
414	10.545	13.406	18.593	10.765	10.326	11.492	13.053	19.124	14.955	8.726	10.221	19.687	9.5085	12.86	11.84	14.51	10.374	9.9941	8.5641	20.222	12.336	10.677	13.585	16.946	17.755	17.512	10.397	14.2	10.925	8.4997	12.41	13.83	11.828	9.5873	15.442	8.476	9.5046	12.703	13.255	24.062	16.832	10.004	14.93	10.979	16.621	18.477	15.397	8.703	10.327
416	10.576	13.446	18.742	10.821	10.423	11.615	13.198	19.249	15.028	8.7643	10.314	19.945	9.5243	12.974	11.9	14.638	10.468	10.113	8.6689	20.349	12.381	10.777	13.747	17.085	17.844	17.643	10.427	14.361	10.996	8.5278	12.541	14.029	11.89	9.6441	15.536	8.461	9.5982	12.81	13.309	24.193	16.982	10.149	14.996	11.099	16.778	18.505	15.556	8.8284	10.434
418	10.656	13.58	18.87	10.896	10.463	11.701	13.223	19.306	15.156	8.8543	10.373	20.038	9.585	13.037	11.922	14.694	10.517	10.222	8.7369	20.466	12.514	10.788	13.806	17.194	18.004	17.819	10.495	14.344	11.09	8.5978	12.595	14.14	11.995	9.7296	15.632	8.5048	9.5964	12.959	13.422	24.405	17.132	10.192	15.117	11.138	16.828	18.618	15.668	8.8558	10.534
420	10.654	13.611	19.025	11.078	10.519	11.795	13.387	19.409	15.277	8.8563	10.47	20.133	9.6313	13.082	12.06	14.739	10.542	10.232	8.8385	20.67	12.581	10.902	13.927	17.311	18.051	17.973	10.577	14.486	11.174	8.6395	12.676	14.267	12.077	9.8103	15.691	8.5786	9.6503	13.059	13.461	24.535	17.129	10.248	15.235	11.2	17.075	18.742	15.762	8.97	10.591
422	10.743	13.756	19.146	11.142	10.535	11.841	13.491	19.615	15.297	8.91	10.464	20.279	9.7452	13.111	12.082	14.838	10.629	10.3	8.8734	20.725	12.695	10.935	14.012	17.452	18.148	18.166	10.689	14.598	11.246	8.6804	12.747	14.353	12.182	9.8046	15.768	8.6627	9.7144	13.178	13.503	24.767	17.273	10.274	15.282	11.258	17.041	18.867	15.915	9.0692	10.703
424	10.805	13.801	19.217	11.146	10.621	11.943	13.477	19.664	15.459	9.0111	10.528	20.457	9.722	13.191	12.139	14.9	10.64	10.434	8.9455	20.819	12.814	10.965	14.088	17.657	18.275	18.344	10.738	14.663	11.441	8.7547	12.917	14.471	12.217	9.8701	15.846	8.6802	9.6431	13.231	13.552	24.973	17.382	10.375	15.337	11.276	17.197	18.925	16.008	9.1218	10.755
426	10.853	13.884	19.383	11.225	10.727	12.057	13.73	19.774	15.514	9.07	10.621	20.568	9.7824	13.263	12.293	15.028	10.706	10.479	9.0888	20.972	12.898	11.088	14.255	17.785	18.406	18.536	10.854	14.82	11.54	8.841	12.936	14.637	12.365	9.9428	16.017	8.7292	9.7213	13.369	13.689	25.17	17.505	10.464	15.507	11.417	17.409	19.085	16.152	9.2231	10.853
428	10.91	13.921	19.573	11.408	10.85	12.152	13.792	19.866	15.627	9.1319	10.767	20.689	9.8777	13.308	12.398	15.115	10.768	10.563	9.1216	21.072	13.005	11.182	14.375	17.898	18.49	18.665	10.898	15.024	11.575	8.9617	12.998	14.84	12.405	10.024	16.083	8.772	9.8307	13.446	13.674	25.324	17.746	10.547	15.626	11.449	17.507	19.212	16.216	9.282	10.912
430	10.979	14.049	19.702	11.46	10.911	12.233	13.889	19.967	15.718	9.1895	10.869	20.764	9.9203	13.384	12.413	15.215	10.78	10.647	9.1813	21.244	13.043	11.243	14.471	18.12	18.565	18.785	11.027	15.033	11.688	8.9905	13.143	14.962	12.537	10.103	16.185	8.8363	9.861	13.6	13.719	25.565	17.782	10.681	15.782	11.566	17.703	19.274	16.401	9.4517	11.049
432	10.992	14.115	19.844	11.547	10.956	12.346	13.981	20.086	15.79	9.2134	10.897	20.873	10.007	13.381	12.504	15.272	10.891	10.718	9.2982	21.332	13.152	11.353	14.571	18.265	18.775	18.945	11.086	15.165	11.774	9.0313	13.222	15.086	12.616	10.166	16.2	8.8859	9.8918	13.693	13.759	25.652	17.9	10.671	15.819	11.568	17.84	19.379	16.51	9.4995	11.129
434	11.087	14.24	20.058	11.694	11.114	12.483	14.149	20.192	15.933	9.2479	10.973	21.011	10.069	13.489	12.566	15.429	10.891	10.757	9.3838	21.561	13.354	11.412	14.747	18.389	18.937	19.101	11.214	15.278	11.905	9.123	13.316	15.311	12.662	10.27	16.412	8.9441	9.9714	13.84	13.818	25.933	17.987	10.773	16.032	11.629	17.961	19.501	16.658	9.6118	11.27
436	11.131	14.36	20.29	11.734	11.089	12.544	14.278	20.237	15.98	9.3482	11.031	21.154	10.118	13.509	12.643	15.42	10.958	10.878	9.4789	21.657	13.482	11.481	14.943	18.556	19.031	19.317	11.367	15.482	11.953	9.1758	13.416	15.41	12.735	10.271	16.479	8.9912	10.022	13.906	13.876	26.227	18.055	10.86	16.12	11.723	18.096	19.582	16.729	9.6945	11.329
438	11.166	14.343	20.497	11.894	11.235	12.675	14.411	20.401	16.131	9.4103	11.175	21.367	10.182	13.575	12.734	15.622	10.98	10.951	9.6005	21.936	13.564	11.67	15.021	18.748	19.21	19.514	11.48	15.595	12.075	9.2742	13.574	15.644	12.857	10.376	16.618	9.0606	10.074	14.079	13.966	26.391	18.293	10.991	16.267	11.828	18.319	19.734	16.919	9.7711	11.422
440	11.274	14.444	20.631	12.014	11.357	12.788	14.47	20.46	16.263	9.4387	11.312	21.488	10.228	13.609	12.815	15.715	11.043	11.024	9.6811	22.083	13.637	11.721	15.146	18.845	19.309	19.651	11.527	15.744	12.165	9.3137	13.648	15.747	12.925	10.427	16.688	9.1192	10.1	14.165	13.984	26.543	18.434	11.033	16.335	11.912	18.421	19.827	17.055	9.8663	11.555
442	11.313	14.569	20.75	12.14	11.416	12.881	14.6	20.54	16.405	9.5597	11.407	21.652	10.263	13.695	12.872	15.81	11.142	11.135	9.7614	22.219	13.78	11.715	15.241	18.946	19.549	19.829	11.594	15.854	12.236	9.451	13.788	16.006	13.013	10.447	16.849	9.1813	10.117	14.301	14.003	26.717	18.551	11.151	16.462	11.98	18.56	19.973	17.101	9.9944	11.655
444	11.307	14.616	20.886	12.228	11.488	12.965	14.721	20.652	16.436	9.5824	11.504	21.788	10.365	13.731	12.965	15.961	11.139	11.202	9.8584	22.316	13.856	11.815	15.389	19.083	19.644	20.004	11.759	16.015	12.433	9.5043	13.837	16.221	13.083	10.544	16.994	9.2233	10.155	14.388	14.087	26.96	18.784	11.237	16.629	12.088	18.71	20.116	17.293	10.115	11.782
446	11.349	14.684	21.146	12.336	11.568	13.075	14.785	20.69	16.533	9.6349	11.587	21.908	10.412	13.798	13.084	16.031	11.196	11.301	9.9411	22.462	13.925	11.845	15.496	19.309	19.741	20.137	11.804	16.106	12.528	9.5776	13.972	16.295	13.206	10.644	17.034	9.3216	10.236	14.514	14.13	27.13	18.835	11.286	16.718	12.178	18.892	20.214	17.437	10.203	11.886
448	11.44	14.818	21.241	12.454	11.631	13.13	14.912	20.774	16.643	9.6523	11.632	22.03	10.44	13.852	13.125	16.089	11.26	11.381	10.024	22.671	14.086	11.934	15.639	19.424	19.801	20.282	11.867	16.171	12.62	9.6163	14.044	16.362	13.271	10.675	17.079	9.2815	10.265	14.596	14.147	27.266	18.863	11.405	16.777	12.175	19.002	20.229	17.587	10.189	11.949
450	11.52	14.897	21.428	12.552	11.739	13.178	15.033	20.924	16.819	9.7514	11.704	22.092	10.531	13.92	13.23	16.166	11.269	11.41	10.142	22.874	14.156	12.076	15.711	19.51	19.859	20.441	11.966	16.367	12.736	9.6688	14.071	16.475	13.367	10.727	17.166	9.3504	10.313	14.669	14.294	27.446	19.011	11.471	16.927	12.304	19.18	20.315	17.707	10.361	12.035
452	11.543	14.932	21.482	12.558	11.764	13.278	15.063	20.985	16.806	9.7337	11.714	22.221	10.57	13.969	13.282	16.241	11.307	11.497	10.15	22.86	14.2	12.093	15.816	19.673	19.957	20.601	12.006	16.405	12.771	9.7424	14.093	16.569	13.355	10.762	17.143	9.4463	10.313	14.7	14.338	27.642	19.105	11.54	16.992	12.264	19.226	20.332	17.789	10.421	12.166
454	11.621	15.043	21.615	12.736	11.858	13.413	15.179	21.108	17.01	9.8366	11.851	22.383	10.609	14.025	13.353	16.414	11.363	11.628	10.262	23.067	14.313	12.117	15.927	19.823	20.081	20.764	12.127	16.495	12.875	9.8104	14.235	16.73	13.467	10.856	17.331	9.4586	10.364	14.804	14.441	27.799	19.223	11.612	17.068	12.354	19.389	20.487	17.888	10.513	12.251
456	11.709	15.137	21.723	12.819	11.91	13.524	15.286	21.221	17.044	9.8643	11.941	22.387	10.684	14.069	13.445	16.437	11.401	11.647	10.338	23.205	14.432	12.227	16.075	19.997	20.17	20.841	12.19	16.523	12.918	9.8719	14.333	16.817	13.525	10.912	17.357	9.5165	10.395	14.878	14.438	27.892	19.281	11.714	17.262	12.407	19.55	20.556	18.015	10.562	12.285
458	11.727	15.239	21.89	12.873	11.984	13.59	15.388	21.328	17.186	9.9483	12.005	22.535	10.755	14.159	13.559	16.512	11.485	11.792	10.416	23.375	14.535	12.317	16.177	20.123	20.293	21.065	12.263	16.612	12.969	9.9492	14.436	16.992	13.604	11.006	17.472	9.5241	10.442	14.979	14.5	28.087	19.431	11.727	17.379	12.491	19.645	20.743	18.145	10.667	12.338
460	11.781	15.281	21.94	12.981	12.08	13.619	15.544	21.354	17.262	9.9514	12.065	22.643	10.798	14.219	13.629	16.655	11.471	11.864	10.502	23.498	14.588	12.353	16.251	20.304	20.41	21.21	12.302	16.701	13.109	9.98	14.488	17.003	13.674	11.011	17.504	9.5173	10.486	15.093	14.565	28.286	19.499	11.782	17.397	12.586	19.717	20.8	18.153	10.789	12.47
462	11.792	15.33	22.034	13.026	12.133	13.694	15.586	21.447	17.35	10.006	12.148	22.739	10.83	14.268	13.702	16.668	11.549	11.87	10.595	23.574	14.638	12.386	16.322	20.417	20.421	21.325	12.38	16.796	13.146	10.001	14.564	17.09	13.745	11.038	17.576	9.6017	10.485	15.107	14.641	28.312	19.589	11.881	17.462	12.612	19.826	20.857	18.339	10.842	12.522
464	11.829	15.382	22.152	13.079	12.161	13.789	15.713	21.593	17.384	10.051	12.193	22.768	10.891	14.269	13.701	16.7	11.579	11.979	10.681	23.668	14.798	12.445	16.396	20.519	20.463	21.478	12.425	16.874	13.199	10.081	14.579	17.192	13.808	11.102	17.636	9.638	10.534	15.165	14.685	28.427	19.648	11.897	17.562	12.667	19.911	20.926	18.419	10.947	12.573
466	11.886	15.458	22.223	13.148	12.217	13.834	15.764	21.668	17.446	10.119	12.29	22.844	10.944	14.307	13.765	16.777	11.578	12.049	10.737	23.755	14.804	12.506	16.514	20.606	20.531	21.611	12.466	16.931	13.264	10.141	14.677	17.227	13.795	11.134	17.647	9.6681	10.57	15.21	14.721	28.586	19.751	11.965	17.596	12.709	19.974	20.979	18.503	10.979	12.61
468	11.919	15.546	22.283	13.245	12.269	13.899	15.792	21.658	17.528	10.17	12.356	22.922	10.941	14.338	13.825	16.825	11.661	12.112	10.809	23.857	14.872	12.56	16.611	20.795	20.616	21.711	12.505	17	13.314	10.135	14.715	17.3	13.877	11.218	17.709	9.6906	10.562	15.251	14.735	28.745	19.817	12.06	17.656	12.739	20.057	21.059	18.613	11.055	12.677
470	11.92	15.596	22.391	13.339	12.312	13.959	15.936	21.668	17.56	10.221	12.419	22.997	11.013	14.371	13.883	16.859	11.673	12.17	10.841	23.992	14.953	12.591	16.659	20.89	20.719	21.854	12.585	17.1	13.358	10.159	14.731	17.375	13.915	11.231	17.763	9.7263	10.567	15.308	14.822	28.82	19.908	12.108	17.733	12.806	20.13	21.099	18.721	11.139	12.739
472	11.992	15.695	22.436	13.371	12.379	14.01	16.028	21.761	17.666	10.269	12.471	23.052	11.07	14.457	13.973	16.97	11.715	12.234	10.973	24.083	15.013	12.652	16.708	20.928	20.734	21.928	12.666	17.156	13.44	10.222	14.846	17.473	14.003	11.297	17.833	9.7893	10.606	15.373	14.833	28.898	19.968	12.174	17.817	12.896	20.244	21.169	18.795	11.234	12.811
474	12.027	15.731	22.487	13.455	12.483	14.067	16.093	21.879	17.705	10.291	12.557	23.117	11.115	14.459	14.032	17.022	11.759	12.311	11.025	24.174	15.111	12.688	16.811	21.072	20.84	22.064	12.715	17.206	13.512	10.276	14.888	17.529	14.022	11.32	17.849	9.7797	10.625	15.433	14.87	29.137	20.004	12.217	17.879	12.905	20.323	21.247	18.857	11.317	12.859
476	12.054	15.799	22.603	13.49	12.511	14.111	16.143	21.928	17.8	10.33	12.626	23.211	11.172	14.508	14.093	17.083	11.771	12.374	11.067	24.248	15.197	12.739	16.866	21.147	20.935	22.206	12.753	17.255	13.6	10.33	14.928	17.584	14.077	11.353	17.906	9.7923	10.645	15.487	14.913	29.261	20.041	12.267	17.957	12.954	20.391	21.347	18.952	11.413	12.899
478	12.11	15.808	22.673	13.605	12.583	14.213	16.26	22.027	17.864	10.417	12.694	23.274	11.235	14.583	14.149	17.172	11.815	12.408	11.164	24.377	15.293	12.803	16.893	21.2	20.961	22.267	12.854	17.376	13.692	10.401	15.006	17.704	14.142	11.418	17.941	9.8749	10.72	15.585	14.983	29.241	20.158	12.325	18.081	13.044	20.467	21.366	19.076	11.469	13
480	12.121	15.886	22.837	13.682	12.687	14.348	16.37	22.131	17.979	10.488	12.759	23.404	11.307	14.631	14.243	17.249	11.866	12.512	11.259	24.479	15.375	12.905	17.023	21.364	21.055	22.476	12.96	17.514	13.726	10.474	15.135	17.815	14.248	11.522	18.06	9.9	10.792	15.682	15.047	29.439	20.3	12.435	18.191	13.109	20.613	21.505	19.24	11.568	13.115
482	12.226	15.99	22.954	13.795	12.734	14.427	16.444	22.267	18.039	10.563	12.86	23.505	11.367	14.713	14.347	17.311	11.971	12.621	11.365	24.6	15.455	12.983	17.15	21.475	21.234	22.627	13.021	17.581	13.826	10.526	15.207	17.918	14.334	11.562	18.151	9.9527	10.813	15.745	15.124	29.636	20.37	12.519	18.302	13.169	20.718	21.598	19.386	11.679	13.196
484	12.257	16.035	23.023	13.883	12.781	14.493	16.539	22.322	18.11	10.611	12.938	23.558	11.397	14.733	14.457	17.432	12.007	12.693	11.437	24.684	15.542	13.023	17.267	21.609	21.266	22.748	13.093	17.671	13.932	10.588	15.288	17.949	14.35	11.588	18.212	9.9775	10.858	15.808	15.156	29.788	20.484	12.587	18.336	13.208	20.763	21.682	19.407	11.73	13.263
486	12.27	16.162	23.172	13.941	12.846	14.521	16.608	22.34	18.187	10.604	12.963	23.651	11.436	14.763	14.475	17.476	12.054	12.717	11.539	24.821	15.625	13.053	17.33	21.719	21.327	22.853	13.129	17.762	13.994	10.629	15.342	18.028	14.365	11.66	18.254	10.012	10.889	15.883	15.188	29.907	20.524	12.646	18.459	13.282	20.906	21.777	19.483	11.795	13.32
488	12.319	16.233	23.237	13.955	12.906	14.557	16.651	22.346	18.214	10.626	12.98	23.668	11.449	14.792	14.487	17.487	12.05	12.809	11.586	24.855	15.698	13.094	17.386	21.776	21.387	22.971	13.186	17.781	14.065	10.671	15.393	18.141	14.388	11.721	18.299	10.044	10.874	15.939	15.221	30.004	20.538	12.7	18.503	13.344	21.022	21.738	19.549	11.87	13.361
490	12.37	16.262	23.304	14.075	12.963	14.651	16.798	22.45	18.273	10.726	13.116	23.778	11.549	14.84	14.56	17.566	12.066	12.888	11.67	24.978	15.815	13.202	17.527	21.94	21.565	23.134	13.277	17.875	14.157	10.762	15.5	18.236	14.525	11.783	18.355	10.089	10.915	16.041	15.291	30.15	20.68	12.791	18.601	13.387	21.13	21.853	19.729	11.998	13.466
492	12.4	16.296	23.418	14.181	13.065	14.755	16.856	22.561	18.429	10.779	13.162	23.925	11.6	14.884	14.599	17.633	12.142	12.995	11.766	25.062	15.869	13.256	17.639	22.14	21.669	23.316	13.369	18.016	14.228	10.807	15.588	18.315	14.58	11.842	18.426	10.154	10.965	16.15	15.36	30.361	20.851	12.873	18.675	13.465	21.193	21.931	19.82	12.066	13.532
494	12.485	16.396	23.658	14.28	13.176	14.881	16.984	22.634	18.563	10.926	13.251	24.089	11.646	14.948	14.718	17.744	12.145	13.031	11.906	25.326	15.972	13.391	17.768	22.194	21.765	23.409	13.482	18.13	14.339	10.897	15.645	18.509	14.633	11.916	18.571	10.188	11.059	16.3	15.374	30.488	20.976	12.946	18.834	13.533	21.386	22.029	19.981	12.18	13.663
496	12.505	16.485	23.875	14.393	13.269	14.929	17.125	22.768	18.652	11.001	13.343	24.171	11.701	14.984	14.748	17.855	12.192	13.162	11.991	25.471	16.086	13.488	17.901	22.34	21.915	23.541	13.553	18.247	14.464	10.979	15.768	18.684	14.74	11.99	18.639	10.251	11.101	16.403	15.429	30.66	21.092	13.063	18.986	13.604	21.587	22.178	20.105	12.306	13.777
498	12.53	16.549	23.98	14.499	13.331	15.038	17.25	22.826	18.761	11.021	13.397	24.271	11.786	15.047	14.812	17.909	12.253	13.257	12.09	25.575	16.166	13.55	17.982	22.435	22.052	23.74	13.607	18.375	14.567	10.988	15.835	18.777	14.762	12.085	18.716	10.31	11.091	16.476	15.495	30.832	21.212	13.145	19.062	13.683	21.728	22.214	20.197	12.438	13.874
500	12.594	16.62	24.111	14.578	13.376	15.151	17.353	22.933	18.831	11.07	13.489	24.422	11.907	15.065	14.949	17.983	12.28	13.302	12.192	25.683	16.303	13.593	18.131	22.583	22.126	23.845	13.724	18.484	14.666	11.08	15.947	18.866	14.841	12.095	18.779	10.376	11.122	16.585	15.536	31.026	21.328	13.211	19.168	13.799	21.832	22.292	20.283	12.51	13.971
502	12.648	16.697	24.246	14.651	13.522	15.284	17.445	22.984	18.904	11.163	13.613	24.54	11.959	15.094	15.042	18.064	12.314	13.381	12.315	25.843	16.442	13.69	18.252	22.688	22.22	23.995	13.809	18.608	14.761	11.166	16.021	19.031	14.888	12.179	18.907	10.392	11.179	16.702	15.59	31.133	21.461	13.294	19.364	13.867	21.947	22.405	20.378	12.618	14.104
504	12.678	16.768	24.374	14.778	13.595	15.408	17.543	23.135	19.019	11.235	13.698	24.573	11.976	15.19	15.138	18.161	12.328	13.483	12.401	25.983	16.541	13.748	18.311	22.82	22.346	24.173	13.935	18.69	14.84	11.231	16.115	19.192	14.988	12.296	18.993	10.447	11.263	16.783	15.686	31.262	21.572	13.404	19.427	13.916	22.131	22.55	20.529	12.718	14.153
506	12.71	16.844	24.549	14.854	13.716	15.482	17.663	23.237	19.163	11.334	13.823	24.712	12.085	15.226	15.219	18.276	12.354	13.6	12.521	26.143	16.626	13.879	18.464	22.975	22.507	24.325	14.026	18.807	14.969	11.328	16.203	19.345	15.059	12.315	19.066	10.541	11.323	16.896	15.762	31.49	21.744	13.493	19.559	13.988	22.309	22.666	20.687	12.836	14.284
508	12.76	16.896	24.795	15.011	13.838	15.583	17.823	23.318	19.294	11.421	13.915	24.883	12.164	15.257	15.316	18.387	12.441	13.685	12.614	26.336	16.728	13.958	18.583	23.084	22.635	24.476	14.122	18.947	15.078	11.408	16.353	19.47	15.128	12.385	19.197	10.605	11.361	17.023	15.834	31.633	21.852	13.609	19.691	14.094	22.443	22.799	20.815	12.958	14.393
510	12.802	16.986	24.902	15.123	13.888	15.662	17.914	23.419	19.36	11.445	13.971	24.938	12.203	15.266	15.401	18.437	12.5	13.77	12.707	26.413	16.822	14.021	18.725	23.244	22.774	24.639	14.201	19.031	15.14	11.444	16.427	19.579	15.178	12.494	19.249	10.646	11.36	17.07	15.856	31.788	21.923	13.69	19.803	14.133	22.585	22.871	20.899	13.045	14.495
512	12.877	17.079	25.044	15.246	13.996	15.786	18.027	23.594	19.501	11.579	14.069	25.078	12.298	15.325	15.518	18.567	12.553	13.873	12.836	26.615	16.949	14.16	18.868	23.403	22.912	24.8	14.352	19.196	15.294	11.559	16.549	19.792	15.289	12.598	19.377	10.731	11.428	17.244	15.922	31.996	22.098	13.815	19.964	14.25	22.731	23.047	21.079	13.178	14.648
514	12.892	17.145	25.228	15.331	14.055	15.905	18.152	23.652	19.567	11.664	14.142	25.235	12.36	15.392	15.608	18.692	12.633	13.961	12.98	26.788	17.083	14.248	18.989	23.526	23.042	24.988	14.445	19.313	15.403	11.641	16.641	19.935	15.357	12.648	19.442	10.786	11.493	17.384	16.014	32.159	22.229	13.909	20.067	14.359	22.877	23.166	21.248	13.328	14.766
516	12.928	17.222	25.394	15.45	14.156	16.01	18.291	23.733	19.667	11.742	14.228	25.351	12.433	15.481	15.689	18.802	12.636	14.066	13.084	26.928	17.186	14.349	19.134	23.641	23.177	25.146	14.522	19.397	15.515	11.711	16.754	20.039	15.413	12.711	19.528	10.849	11.529	17.485	16.043	32.338	22.313	13.988	20.175	14.429	23.087	23.244	21.364	13.427	14.869
518	13.014	17.293	25.554	15.585	14.24	16.121	18.369	23.834	19.771	11.837	14.321	25.464	12.518	15.538	15.784	18.865	12.688	14.173	13.214	27.053	17.285	14.435	19.282	23.79	23.312	25.358	14.627	19.505	15.617	11.8	16.843	20.169	15.476	12.781	19.642	10.874	11.604	17.599	16.116	32.567	22.471	14.096	20.331	14.47	23.258	23.381	21.501	13.557	14.995
520	13.051	17.384	25.741	15.695	14.362	16.216	18.494	23.949	19.918	11.899	14.427	25.618	12.593	15.564	15.909	18.974	12.738	14.296	13.354	27.177	17.42	14.525	19.414	23.951	23.449	25.536	14.747	19.63	15.752	11.868	16.957	20.336	15.562	12.856	19.747	10.945	11.665	17.723	16.214	32.731	22.628	14.195	20.442	14.596	23.418	23.488	21.683	13.699	15.1
522	13.091	17.431	25.88	15.788	14.479	16.322	18.621	24.056	20.015	11.965	14.517	25.737	12.671	15.582	15.994	19.068	12.801	14.366	13.488	27.33	17.521	14.609	19.527	24.098	23.566	25.701	14.844	19.769	15.858	11.928	17.056	20.444	15.618	12.933	19.831	11.016	11.696	17.823	16.279	32.897	22.755	14.306	20.536	14.697	23.577	23.589	21.839	13.811	15.198
524	13.161	17.487	25.995	15.903	14.525	16.437	18.738	24.118	20.057	12.043	14.598	25.832	12.737	15.622	16.072	19.136	12.853	14.438	13.579	27.449	17.594	14.679	19.641	24.193	23.703	25.802	14.909	19.862	15.951	12.006	17.135	20.542	15.662	13.015	19.891	11.081	11.732	17.917	16.323	33.063	22.866	14.393	20.65	14.772	23.724	23.688	21.951	13.886	15.307
526	13.182	17.581	26.201	16.054	14.647	16.53	18.851	24.223	20.173	12.137	14.701	26.003	12.806	15.695	16.181	19.276	12.901	14.543	13.698	27.64	17.723	14.783	19.765	24.332	23.84	25.949	15.042	19.973	16.078	12.106	17.262	20.683	15.762	13.11	19.96	11.133	11.795	18.05	16.4	33.247	23.02	14.485	20.813	14.865	23.888	23.822	22.063	14.027	15.433
528	13.242	17.657	26.413	16.175	14.754	16.654	19.008	24.324	20.292	12.23	14.817	26.143	12.903	15.758	16.298	19.405	12.945	14.661	13.839	27.797	17.849	14.892	19.936	24.506	23.997	26.162	15.166	20.118	16.202	12.198	17.396	20.85	15.852	13.202	20.062	11.189	11.863	18.181	16.488	33.47	23.143	14.6	20.956	14.982	24.082	23.961	22.241	14.185	15.557
530	13.302	17.764	26.594	16.286	14.863	16.772	19.191	24.438	20.39	12.31	14.931	26.305	13.004	15.812	16.413	19.511	12.974	14.769	13.956	27.964	17.973	14.988	20.035	24.657	24.122	26.318	15.269	20.26	16.333	12.286	17.535	21.022	15.923	13.269	20.163	11.259	11.929	18.335	16.565	33.651	23.3	14.74	21.103	15.055	24.262	24.107	22.419	14.316	15.689
532	13.341	17.828	26.761	16.403	14.968	16.872	19.297	24.546	20.52	12.394	15.003	26.466	13.083	15.858	16.535	19.596	13.025	14.879	14.082	28.127	18.072	15.062	20.137	24.794	24.265	26.502	15.385	20.371	16.464	12.373	17.65	21.187	15.997	13.342	20.26	11.324	11.963	18.463	16.619	33.81	23.461	14.855	21.241	15.16	24.421	24.233	22.544	14.438	15.821
534	13.382	17.881	26.947	16.533	15.063	17.005	19.379	24.64	20.632	12.472	15.1	26.579	13.157	15.903	16.609	19.694	13.077	14.993	14.222	28.261	18.176	15.168	20.285	24.943	24.448	26.669	15.491	20.468	16.585	12.463	17.746	21.316	16.05	13.427	20.344	11.376	12.01	18.581	16.684	34.042	23.578	14.944	21.375	15.259	24.617	24.35	22.668	14.588	15.952
536	13.423	17.946	27.121	16.648	15.17	17.11	19.499	24.734	20.688	12.563	15.187	26.704	13.231	15.941	16.703	19.803	13.134	15.095	14.347	28.411	18.279	15.231	20.408	25.07	24.576	26.837	15.598	20.592	16.674	12.543	17.843	21.433	16.126	13.511	20.428	11.426	12.044	18.67	16.741	34.215	23.69	15.042	21.503	15.335	24.799	24.447	22.816	14.705	16.068
538	13.482	18.016	27.287	16.75	15.258	17.201	19.649	24.811	20.789	12.643	15.275	26.835	13.317	15.979	16.796	19.896	13.173	15.192	14.479	28.571	18.392	15.315	20.555	25.17	24.697	26.992	15.718	20.73	16.802	12.628	17.954	21.58	16.226	13.595	20.519	11.488	12.099	18.771	16.825	34.378	23.862	15.164	21.66	15.432	24.956	24.58	22.96	14.833	16.189
540	13.561	18.102	27.477	16.904	15.371	17.326	19.798	24.908	20.931	12.747	15.416	27.015	13.406	16.038	16.916	20.001	13.253	15.294	14.617	28.731	18.523	15.46	20.714	25.283	24.861	27.114	15.846	20.866	16.96	12.755	18.079	21.73	16.315	13.679	20.63	11.565	12.171	18.913	16.895	34.583	24.02	15.29	21.801	15.528	25.14	24.739	23.118	14.983	16.333
542	13.582	18.166	27.676	17.016	15.488	17.438	19.89	24.992	21.025	12.841	15.529	27.17	13.492	16.079	17.03	20.174	13.299	15.408	14.741	28.889	18.642	15.553	20.878	25.441	25.054	27.309	15.954	20.992	17.06	12.865	18.182	21.886	16.371	13.764	20.731	11.602	12.216	19.052	16.959	34.799	24.161	15.402	21.955	15.63	25.326	24.855	23.277	15.12	16.45
544	13.618	18.257	27.863	17.15	15.605	17.579	20.002	25.083	21.149	12.938	15.631	27.321	13.577	16.124	17.155	20.312	13.336	15.518	14.883	29.085	18.762	15.651	20.999	25.555	25.191	27.477	16.076	21.133	17.168	12.949	18.336	22.068	16.447	13.874	20.847	11.662	12.276	19.187	17.055	34.977	24.323	15.522	22.117	15.748	25.499	24.987	23.438	15.261	16.593
546	13.697	18.319	28.059	17.294	15.722	17.716	20.156	25.201	21.281	13.036	15.75	27.483	13.677	16.158	17.282	20.469	13.375	15.643	15.039	29.268	18.909	15.755	21.148	25.679	25.362	27.661	16.214	21.253	17.309	13.058	18.484	22.222	16.545	13.96	20.952	11.728	12.329	19.32	17.139	35.152	24.467	15.674	22.277	15.878	25.694	25.105	23.597	15.397	16.749
548	13.759	18.394	28.256	17.404	15.819	17.823	20.268	25.289	21.372	13.133	15.821	27.614	13.744	16.19	17.388	20.558	13.427	15.761	15.175	29.402	19.011	15.837	21.3	25.827	25.514	27.833	16.336	21.369	17.431	13.151	18.589	22.326	16.586	14.024	21.023	11.807	12.388	19.457	17.195	35.324	24.628	15.779	22.404	15.947	25.894	25.238	23.717	15.52	16.856
550	13.819	18.481	28.461	17.555	15.936	17.944	20.419	25.399	21.506	13.217	15.939	27.774	13.835	16.231	17.478	20.653	13.489	15.879	15.308	29.568	19.134	15.936	21.444	25.987	25.664	28.035	16.456	21.521	17.563	13.261	18.726	22.469	16.63	14.112	21.106	11.865	12.451	19.613	17.264	35.535	24.787	15.859	22.556	16.055	26.081	25.416	23.857	15.672	16.991
552	13.871	18.544	28.632	17.707	16.071	18.074	20.554	25.508	21.615	13.307	16.054	27.926	13.931	16.283	17.583	20.779	13.544	15.997	15.443	29.737	19.284	16.036	21.647	26.125	25.842	28.187	16.585	21.671	17.686	13.345	18.854	22.626	16.716	14.199	21.217	11.92	12.495	19.747	17.347	35.711	24.929	15.986	22.722	16.167	26.23	25.534	24.03	15.816	17.162
554	13.928	18.613	28.832	17.849	16.21	18.185	20.703	25.606	21.726	13.387	16.162	28.058	14.02	16.329	17.693	20.884	13.592	16.107	15.58	29.896	19.387	16.148	21.79	26.238	26.008	28.326	16.704	21.801	17.819	13.436	18.99	22.759	16.791	14.314	21.313	11.993	12.536	19.841	17.421	35.885	25.079	16.12	22.85	16.261	26.412	25.669	24.176	15.949	17.285
556	13.964	18.677	29.079	17.997	16.353	18.323	20.876	25.711	21.872	13.507	16.276	28.244	14.132	16.399	17.833	21.017	13.639	16.217	15.759	30.122	19.541	16.27	21.92	26.344	26.193	28.472	16.841	21.957	17.969	13.572	19.149	22.937	16.892	14.424	21.44	12.067	12.604	19.985	17.525	36.074	25.249	16.26	23.019	16.388	26.63	25.837	24.348	16.135	17.446
558	14.012	18.746	29.349	18.153	16.454	18.458	21.011	25.808	22.009	13.618	16.413	28.422	14.234	16.441	17.962	21.157	13.682	16.342	15.923	30.291	19.683	16.371	22.06	26.483	26.378	28.614	16.99	22.111	18.126	13.69	19.299	23.11	16.98	14.507	21.551	12.157	12.681	20.136	17.628	36.25	25.439	16.394	23.198	16.516	26.839	26.018	24.543	16.303	17.61
560	14.062	18.807	29.49	18.251	16.53	18.576	21.087	25.877	22.08	13.711	16.523	28.534	14.321	16.464	18.053	21.245	13.743	16.463	16.046	30.39	19.77	16.448	22.24	26.625	26.527	28.818	17.113	22.223	18.228	13.775	19.402	23.206	17.021	14.567	21.632	12.207	12.723	20.245	17.668	36.42	25.582	16.506	23.34	16.581	26.977	26.12	24.677	16.403	17.711
562	14.123	18.868	29.651	18.384	16.648	18.698	21.222	25.971	22.188	13.804	16.627	28.681	14.409	16.489	18.158	21.343	13.788	16.574	16.173	30.524	19.887	16.563	22.411	26.778	26.689	28.982	17.232	22.347	18.361	13.886	19.553	23.325	17.09	14.66	21.719	12.263	12.773	20.404	17.72	36.617	25.729	16.623	23.489	16.68	27.159	26.248	24.825	16.532	17.827
564	14.18	18.938	29.898	18.54	16.806	18.821	21.41	26.048	22.327	13.903	16.752	28.852	14.507	16.531	18.274	21.486	13.821	16.69	16.329	30.715	19.995	16.652	22.56	26.894	26.851	29.137	17.377	22.511	18.504	13.996	19.706	23.489	17.179	14.776	21.827	12.344	12.822	20.553	17.813	36.785	25.915	16.732	23.665	16.805	27.351	26.383	24.995	16.683	18.002
566	14.21	19.016	30.11	18.695	16.935	18.957	21.549	26.15	22.47	13.998	16.865	29.025	14.623	16.583	18.393	21.595	13.907	16.809	16.485	30.881	20.121	16.742	22.755	27.022	27.047	29.345	17.533	22.689	18.606	14.087	19.809	23.67	17.254	14.869	21.933	12.413	12.883	20.686	17.924	36.939	26.066	16.866	23.822	16.92	27.526	26.509	25.129	16.837	18.165
568	14.268	19.099	30.259	18.817	17.046	19.075	21.666	26.269	22.57	14.09	16.963	29.182	14.717	16.638	18.504	21.729	13.949	16.921	16.643	31.042	20.247	16.829	22.889	27.125	27.229	29.481	17.657	22.817	18.745	14.191	19.915	23.808	17.319	14.953	22.029	12.449	12.935	20.808	18.023	37.066	26.202	16.988	23.939	17.015	27.699	26.638	25.259	16.971	18.284
570	14.329	19.184	30.451	18.944	17.164	19.202	21.802	26.369	22.666	14.183	17.078	29.334	14.809	16.677	18.623	21.855	13.967	17.044	16.787	31.182	20.365	16.937	23.014	27.246	27.367	29.591	17.781	22.949	18.882	14.321	20.068	23.977	17.392	15.044	22.149	12.526	12.996	20.949	18.104	37.218	26.366	17.127	24.082	17.121	27.882	26.786	25.419	17.101	18.423
572	14.379	19.263	30.686	19.102	17.272	19.328	21.926	26.462	22.772	14.28	17.2	29.503	14.897	16.688	18.735	21.975	14.035	17.177	16.935	31.351	20.478	17.054	23.155	27.402	27.516	29.741	17.906	23.073	19.016	14.421	20.197	24.093	17.464	15.145	22.244	12.59	13.046	21.09	18.161	37.43	26.511	17.25	24.223	17.223	28.043	26.927	25.576	17.253	18.548
574	14.459	19.354	30.883	19.246	17.386	19.428	22.093	26.577	22.898	14.381	17.331	29.692	14.987	16.717	18.867	22.122	14.102	17.284	17.078	31.533	20.628	17.166	23.299	27.517	27.643	29.887	18.035	23.21	19.16	14.532	20.341	24.226	17.542	15.244	22.341	12.662	13.114	21.25	18.243	37.597	26.692	17.379	24.387	17.36	28.237	27.053	25.716	17.404	18.676
576	14.522	19.434	31.074	19.369	17.521	19.541	22.239	26.663	23.024	14.48	17.449	29.857	15.073	16.765	18.983	22.23	14.141	17.382	17.225	31.703	20.769	17.246	23.437	27.607	27.791	30.024	18.163	23.353	19.302	14.621	20.491	24.385	17.604	15.325	22.439	12.747	13.182	21.4	18.332	37.733	26.836	17.515	24.544	17.469	28.419	27.193	25.874	17.548	18.823
578	14.527	19.443	31.201	19.475	17.611	19.641	22.339	26.739	23.111	14.567	17.534	29.954	15.153	16.802	19.054	22.313	14.178	17.486	17.348	31.84	20.874	17.318	23.565	27.712	27.95	30.169	18.27	23.423	19.407	14.702	20.574	24.491	17.634	15.408	22.507	12.789	13.232	21.508	18.421	37.9	26.934	17.613	24.659	17.554	28.552	27.29	25.989	17.662	18.954
580	14.566	19.487	31.369	19.592	17.702	19.74	22.454	26.826	23.223	14.649	17.627	30.05	15.265	16.835	19.173	22.428	14.246	17.599	17.495	31.98	20.972	17.415	23.705	27.827	28.109	30.326	18.369	23.529	19.493	14.795	20.681	24.608	17.693	15.498	22.61	12.841	13.271	21.651	18.478	38.071	27.074	17.719	24.801	17.635	28.7	27.414	26.104	17.794	19.071
582	14.65	19.58	31.551	19.709	17.788	19.83	22.582	26.874	23.295	14.753	17.722	30.153	15.356	16.86	19.29	22.519	14.315	17.704	17.604	32.1	21.068	17.512	23.86	27.946	28.249	30.474	18.457	23.642	19.602	14.887	20.789	24.743	17.766	15.56	22.703	12.913	13.303	21.767	18.532	38.221	27.216	17.802	24.933	17.747	28.834	27.538	26.247	17.936	19.19
584	14.689	19.648	31.701	19.827	17.878	19.94	22.713	26.949	23.356	14.857	17.814	30.261	15.434	16.907	19.381	22.62	14.365	17.817	17.732	32.23	21.161	17.595	23.983	28.027	28.355	30.578	18.569	23.764	19.702	14.964	20.917	24.823	17.849	15.637	22.781	12.977	13.356	21.86	18.601	38.352	27.323	17.914	25.053	17.847	28.955	27.665	26.378	18.046	19.294
586	14.706	19.705	31.874	19.951	18.007	20.07	22.844	27.033	23.478	14.964	17.93	30.405	15.53	16.971	19.47	22.729	14.392	17.947	17.887	32.394	21.276	17.677	24.103	28.127	28.472	30.691	18.679	23.897	19.825	15.093	21.052	24.953	17.911	15.728	22.861	13.031	13.433	21.985	18.689	38.472	27.446	18.039	25.173	17.928	29.128	27.816	26.499	18.187	19.408
588	14.765	19.765	32.006	20.058	18.124	20.174	22.926	27.108	23.603	15.075	18.032	30.55	15.613	17.004	19.598	22.84	14.426	18.026	18.015	32.509	21.413	17.759	24.205	28.215	28.59	30.776	18.799	23.978	19.924	15.222	21.136	25.048	17.945	15.83	22.928	13.091	13.478	22.099	18.768	38.574	27.583	18.129	25.296	18.023	29.278	27.936	26.619	18.316	19.536
590	14.807	19.849	32.111	20.148	18.209	20.253	23.015	27.183	23.681	15.179	18.126	30.632	15.693	17.024	19.697	22.931	14.48	18.105	18.125	32.63	21.505	17.865	24.289	28.285	28.702	30.897	18.925	24.076	20.019	15.288	21.231	25.146	18.006	15.915	23.022	13.156	13.529	22.2	18.837	38.692	27.697	18.221	25.401	18.108	29.379	28.029	26.722	18.426	19.648
592	14.852	19.913	32.25	20.257	18.284	20.35	23.128	27.268	23.761	15.26	18.184	30.743	15.772	17.038	19.75	23.023	14.554	18.224	18.243	32.748	21.578	17.945	24.416	28.435	28.841	31.06	19.025	24.198	20.106	15.362	21.365	25.274	18.072	15.969	23.102	13.211	13.596	22.296	18.893	38.847	27.801	18.329	25.545	18.204	29.505	28.14	26.847	18.546	19.728
594	14.898	19.938	32.418	20.382	18.398	20.456	23.249	27.36	23.865	15.335	18.28	30.876	15.86	17.068	19.848	23.119	14.594	18.311	18.374	32.852	21.689	18.024	24.541	28.548	28.959	31.188	19.124	24.311	20.211	15.473	21.488	25.391	18.128	16.054	23.18	13.257	13.643	22.415	18.968	38.971	27.917	18.438	25.688	18.298	29.65	28.273	26.988	18.677	19.826
596	14.945	19.984	32.53	20.518	18.502	20.547	23.367	27.423	23.955	15.42	18.378	30.936	15.948	17.11	19.944	23.209	14.62	18.394	18.502	32.974	21.797	18.125	24.645	28.593	29.081	31.281	19.216	24.41	20.312	15.558	21.564	25.504	18.182	16.129	23.251	13.314	13.682	22.543	19.037	39.086	28.023	18.526	25.798	18.373	29.798	28.364	27.104	18.785	19.951
598	14.988	20.04	32.639	20.621	18.581	20.603	23.483	27.477	24.012	15.499	18.451	31.015	16.02	17.155	20.042	23.289	14.669	18.508	18.587	33.069	21.891	18.217	24.763	28.669	29.177	31.382	19.319	24.487	20.414	15.632	21.645	25.592	18.224	16.199	23.31	13.369	13.718	22.622	19.092	39.198	28.134	18.61	25.897	18.463	29.921	28.427	27.21	18.888	20.053
600	15.024	20.083	32.739	20.703	18.65	20.679	23.601	27.54	24.088	15.587	18.521	31.13	16.088	17.193	20.146	23.362	14.712	18.573	18.703	33.16	21.986	18.304	24.852	28.734	29.218	31.465	19.405	24.567	20.517	15.698	21.744	25.684	18.283	16.274	23.39	13.413	13.769	22.688	19.162	39.257	28.244	18.713	25.995	18.543	29.999	28.503	27.343	19.009	20.132
602	15.046	20.162	32.827	20.797	18.734	20.777	23.678	27.588	24.164	15.691	18.578	31.198	16.155	17.226	20.22	23.431	14.759	18.654	18.832	33.249	22.083	18.372	24.947	28.825	29.311	31.579	19.461	24.667	20.598	15.771	21.836	25.75	18.331	16.328	23.46	13.473	13.83	22.8	19.232	39.355	28.339	18.818	26.075	18.615	30.116	28.606	27.458	19.136	20.226
604	15.081	20.228	32.942	20.881	18.846	20.868	23.751	27.637	24.247	15.768	18.649	31.27	16.227	17.251	20.314	23.524	14.821	18.766	18.951	33.344	22.177	18.444	25.083	28.944	29.438	31.724	19.559	24.756	20.665	15.891	21.931	25.856	18.369	16.402	23.542	13.556	13.889	22.895	19.299	39.515	28.445	18.931	26.179	18.728	30.228	28.715	27.563	19.256	20.319
606	15.145	20.315	33.053	20.955	18.92	20.972	23.857	27.749	24.344	15.857	18.75	31.352	16.291	17.278	20.416	23.621	14.868	18.871	19.045	33.448	22.265	18.542	25.162	29.023	29.542	31.815	19.653	24.84	20.759	15.978	22.014	25.975	18.414	16.488	23.608	13.601	13.945	22.978	19.356	39.644	28.534	19.032	26.297	18.822	30.32	28.821	27.665	19.354	20.429
608	15.187	20.383	33.172	21.052	18.985	21.057	23.949	27.84	24.425	15.954	18.855	31.435	16.361	17.337	20.503	23.695	14.913	18.954	19.143	33.554	22.343	18.63	25.232	29.093	29.607	31.885	19.718	24.92	20.858	16.054	22.103	26.035	18.482	16.565	23.655	13.649	13.979	23.073	19.393	39.724	28.62	19.087	26.395	18.867	30.416	28.904	27.764	19.467	20.528
610	15.219	20.404	33.28	21.16	19.051	21.119	24.044	27.873	24.489	16.037	18.939	31.511	16.451	17.369	20.588	23.802	14.949	19.022	19.272	33.648	22.442	18.688	25.318	29.15	29.675	31.946	19.818	25.014	20.958	16.13	22.179	26.131	18.55	16.629	23.725	13.695	14.021	23.184	19.453	39.769	28.707	19.161	26.495	18.939	30.549	28.982	27.872	19.59	20.601
612	15.246	20.452	33.342	21.257	19.151	21.191	24.145	27.899	24.575	16.131	19.015	31.561	16.528	17.39	20.694	23.897	14.996	19.122	19.374	33.737	22.545	18.743	25.444	29.224	29.789	32.03	19.912	25.067	21.045	16.195	22.264	26.219	18.59	16.689	23.81	13.73	14.076	23.281	19.537	39.852	28.792	19.258	26.595	19.045	30.669	29.087	27.961	19.679	20.692
614	15.28	20.529	33.434	21.362	19.268	21.274	24.234	27.937	24.677	16.232	19.114	31.635	16.602	17.43	20.791	23.968	15.034	19.221	19.47	33.864	22.64	18.848	25.522	29.294	29.914	32.157	19.994	25.164	21.147	16.292	22.362	26.267	18.643	16.752	23.889	13.808	14.136	23.359	19.619	40.01	28.868	19.326	26.686	19.141	30.765	29.198	28.079	19.79	20.826
616	15.329	20.574	33.538	21.441	19.345	21.35	24.301	27.996	24.733	16.306	19.164	31.693	16.676	17.447	20.851	24.022	15.083	19.321	19.582	33.935	22.731	18.942	25.592	29.371	30.004	32.291	20.069	25.239	21.213	16.365	22.424	26.35	18.696	16.795	23.954	13.87	14.188	23.426	19.689	40.125	28.918	19.388	26.76	19.197	30.85	29.262	28.172	19.875	20.932
618	15.387	20.634	33.63	21.531	19.423	21.449	24.397	28.066	24.77	16.364	19.194	31.764	16.747	17.497	20.942	24.1	15.146	19.402	19.674	34.02	22.833	18.996	25.691	29.451	30.08	32.362	20.164	25.295	21.27	16.452	22.508	26.464	18.723	16.88	24.011	13.907	14.248	23.512	19.738	40.206	29.02	19.474	26.864	19.274	30.934	29.335	28.298	19.97	20.999
620	15.436	20.716	33.716	21.638	19.496	21.538	24.509	28.147	24.853	16.436	19.272	31.829	16.817	17.551	21.071	24.183	15.181	19.459	19.785	34.109	22.925	19.073	25.753	29.544	30.17	32.427	20.246	25.39	21.359	16.546	22.616	26.539	18.762	16.969	24.044	13.966	14.307	23.599	19.793	40.299	29.135	19.564	26.984	19.377	31.036	29.402	28.414	20.091	21.074
622	15.464	20.782	33.758	21.695	19.556	21.571	24.571	28.208	24.921	16.512	19.348	31.87	16.888	17.566	21.165	24.269	15.227	19.558	19.895	34.175	22.976	19.147	25.843	29.629	30.244	32.533	20.299	25.459	21.443	16.615	22.689	26.611	18.816	17.028	24.089	14.014	14.331	23.673	19.841	40.353	29.207	19.633	27.063	19.422	31.132	29.49	28.497	20.163	21.164
624	15.499	20.838	33.863	21.75	19.613	21.663	24.675	28.274	24.985	16.606	19.412	31.977	16.98	17.598	21.249	24.355	15.29	19.652	19.988	34.292	23.067	19.238	25.967	29.717	30.346	32.648	20.392	25.556	21.549	16.702	22.774	26.695	18.867	17.117	24.181	14.06	14.369	23.784	19.891	40.47	29.315	19.715	27.144	19.491	31.228	29.598	28.63	20.257	21.263
626	15.557	20.902	33.948	21.858	19.672	21.773	24.779	28.356	25.054	16.694	19.461	32.054	17.065	17.655	21.35	24.415	15.324	19.727	20.084	34.388	23.17	19.318	26.085	29.754	30.442	32.74	20.484	25.651	21.63	16.788	22.852	26.757	18.923	17.186	24.253	14.13	14.435	23.871	19.953	40.607	29.406	19.82	27.255	19.584	31.32	29.694	28.723	20.382	21.352
628	15.577	20.981	34.059	21.974	19.777	21.833	24.842	28.437	25.141	16.787	19.528	32.105	17.138	17.679	21.439	24.495	15.37	19.804	20.194	34.481	23.279	19.407	26.155	29.806	30.516	32.807	20.566	25.76	21.697	16.883	22.968	26.851	18.979	17.247	24.303	14.197	14.509	23.953	20.022	40.671	29.479	19.923	27.398	19.655	31.44	29.788	28.816	20.503	21.46
630	15.597	21.039	34.168	22.078	19.881	21.914	24.929	28.494	25.238	16.888	19.609	32.185	17.21	17.707	21.52	24.577	15.419	19.863	20.308	34.573	23.369	19.511	26.215	29.88	30.615	32.909	20.635	25.864	21.776	16.948	23.062	26.95	19.035	17.323	24.394	14.266	14.559	24.048	20.09	40.717	29.572	20	27.509	19.722	31.546	29.897	28.947	20.604	21.563
632	15.666	21.09	34.213	22.148	19.959	22	25.039	28.524	25.327	16.985	19.658	32.24	17.27	17.743	21.616	24.663	15.449	19.92	20.409	34.671	23.446	19.579	26.289	29.923	30.653	32.998	20.733	25.913	21.871	17.002	23.109	27.028	19.099	17.393	24.457	14.326	14.609	24.123	20.129	40.774	29.663	20.074	27.572	19.803	31.639	30.016	29.057	20.7	21.624
634	15.728	21.142	34.336	22.234	20.05	22.082	25.169	28.595	25.408	17.098	19.725	32.322	17.356	17.794	21.707	24.762	15.517	20.025	20.524	34.797	23.561	19.667	26.395	30.013	30.788	33.076	20.865	25.963	21.988	17.117	23.22	27.14	19.166	17.491	24.536	14.4	14.666	24.218	20.209	40.898	29.762	20.186	27.685	19.908	31.747	30.13	29.193	20.836	21.728
636	15.756	21.224	34.429	22.348	20.134	22.17	25.25	28.682	25.483	17.211	19.814	32.42	17.459	17.85	21.805	24.854	15.577	20.136	20.663	34.897	23.703	19.759	26.503	30.153	30.932	33.195	20.973	26.076	22.09	17.224	23.324	27.22	19.232	17.597	24.617	14.463	14.724	24.332	20.31	41.002	29.862	20.281	27.795	20	31.848	30.213	29.301	20.953	21.843
638	15.794	21.305	34.522	22.43	20.18	22.278	25.319	28.743	25.578	17.321	19.889	32.498	17.526	17.899	21.928	24.939	15.634	20.225	20.772	34.927	23.791	19.862	26.62	30.245	31.012	33.309	21.034	26.196	22.183	17.284	23.385	27.262	19.291	17.666	24.657	14.506	14.78	24.432	20.403	41.045	29.953	20.344	27.872	20.076	31.959	30.284	29.391	21.031	21.94
640	15.855	21.376	34.63	22.51	20.249	22.369	25.387	28.774	25.616	17.413	19.944	32.549	17.601	17.91	22.014	25.036	15.656	20.306	20.853	34.976	23.853	19.953	26.736	30.256	31.132	33.388	21.104	26.254	22.298	17.372	23.477	27.322	19.319	17.722	24.725	14.546	14.831	24.479	20.473	41.15	30.042	20.444	28.012	20.13	32.045	30.394	29.485	21.143	22.033
642	15.893	21.411	34.718	22.612	20.34	22.437	25.49	28.878	25.704	17.505	20.014	32.622	17.696	17.935	22.107	25.14	15.712	20.383	20.971	35.102	23.962	20.046	26.829	30.33	31.246	33.478	21.207	26.347	22.392	17.47	23.581	27.449	19.348	17.81	24.826	14.616	14.895	24.567	20.531	41.274	30.157	20.547	28.158	20.203	32.149	30.469	29.599	21.275	22.127
644	15.939	21.47	34.79	22.707	20.415	22.525	25.614	28.983	25.794	17.623	20.086	32.686	17.784	17.967	22.207	25.222	15.789	20.486	21.103	35.19	24.075	20.143	26.941	30.43	31.352	33.561	21.288	26.427	22.479	17.575	23.643	27.516	19.39	17.883	24.911	14.682	14.957	24.693	20.6	41.361	30.23	20.631	28.226	20.32	32.247	30.534	29.723	21.374	22.21
646	15.971	21.57	34.888	22.845	20.532	22.629	25.731	29.051	25.89	17.76	20.174	32.788	17.864	18.023	22.341	25.315	15.824	20.612	21.232	35.34	24.176	20.273	26.995	30.462	31.432	33.625	21.403	26.507	22.606	17.666	23.721	27.594	19.463	17.997	25.024	14.752	15.031	24.811	20.68	41.41	30.33	20.735	28.323	20.446	32.381	30.685	29.842	21.494	22.301
648	15.999	21.606	34.944	22.955	20.638	22.728	25.829	29.14	25.965	17.859	20.266	32.882	17.94	18.067	22.451	25.406	15.887	20.727	21.336	35.454	24.264	20.384	27.063	30.577	31.544	33.729	21.51	26.61	22.676	17.757	23.832	27.679	19.515	18.105	25.081	14.811	15.08	24.876	20.739	41.514	30.444	20.828	28.414	20.52	32.475	30.807	29.962	21.631	22.407
650	16.061	21.645	35.061	22.993	20.727	22.811	25.906	29.212	26.022	17.973	20.324	32.951	18.01	18.073	22.556	25.484	15.96	20.824	21.443	35.501	24.344	20.477	27.188	30.679	31.681	33.831	21.613	26.726	22.769	17.885	23.943	27.729	19.54	18.176	25.133	14.868	15.153	24.971	20.803	41.648	30.542	20.932	28.497	20.595	32.542	30.862	30.06	21.731	22.506
652	16.096	21.714	35.199	23.093	20.822	22.913	25.985	29.277	26.131	18.094	20.381	33.015	18.095	18.121	22.63	25.587	15.995	20.908	21.556	35.597	24.455	20.595	27.275	30.709	31.783	33.91	21.705	26.821	22.89	17.976	24.004	27.833	19.59	18.265	25.221	14.936	15.204	25.056	20.867	41.692	30.671	21.064	28.619	20.697	32.65	30.963	30.169	21.851	22.614
654	16.116	21.778	35.287	23.213	20.916	23.028	26.09	29.369	26.24	18.213	20.482	33.115	18.208	18.171	22.711	25.702	16.029	20.994	21.666	35.66	24.549	20.69	27.376	30.794	31.921	34.001	21.79	26.914	22.979	18.055	24.081	27.936	19.642	18.344	25.295	14.992	15.255	25.15	20.937	41.837	30.788	21.202	28.757	20.8	32.757	31.069	30.28	21.985	22.726
656	16.18	21.859	35.377	23.298	21.029	23.119	26.17	29.464	26.35	18.339	20.57	33.197	18.338	18.215	22.83	25.803	16.099	21.086	21.806	35.758	24.683	20.792	27.525	30.89	32.072	34.101	21.895	27.029	23.104	18.155	24.218	28.056	19.694	18.427	25.397	15.06	15.358	25.287	21.029	41.971	30.89	21.316	28.899	20.91	32.873	31.195	30.422	22.094	22.822
658	16.244	21.908	35.466	23.399	21.14	23.207	26.25	29.549	26.439	18.453	20.652	33.262	18.43	18.266	22.954	25.88	16.176	21.197	21.922	35.884	24.821	20.913	27.679	30.947	32.176	34.205	21.997	27.117	23.219	18.258	24.32	28.156	19.756	18.504	25.51	15.118	15.422	25.384	21.102	42.062	30.973	21.394	29.02	20.993	32.973	31.268	30.56	22.212	22.953
660	16.303	21.968	35.603	23.552	21.22	23.308	26.374	29.68	26.531	18.59	20.74	33.395	18.524	18.338	23.123	26	16.223	21.279	22.055	36.022	24.953	21.067	27.776	31.012	32.279	34.253	22.139	27.256	23.34	18.36	24.409	28.255	19.827	18.618	25.606	15.191	15.498	25.488	21.199	42.12	31.113	21.502	29.156	21.107	33.132	31.393	30.702	22.356	23.088
662	16.322	22.022	35.666	23.646	21.281	23.375	26.462	29.738	26.612	18.699	20.784	33.457	18.617	18.35	23.209	26.094	16.277	21.353	22.168	36.082	25.019	21.195	27.819	31.075	32.4	34.321	22.208	27.352	23.435	18.446	24.516	28.297	19.863	18.732	25.667	15.245	15.526	25.56	21.29	42.201	31.165	21.599	29.261	21.197	33.202	31.492	30.805	22.446	23.173
664	16.364	22.097	35.769	23.725	21.387	23.499	26.558	29.784	26.711	18.812	20.824	33.52	18.705	18.38	23.289	26.17	16.377	21.478	22.309	36.166	25.114	21.279	27.961	31.178	32.583	34.539	22.317	27.44	23.532	18.563	24.614	28.37	19.909	18.829	25.715	15.312	15.564	25.672	21.351	42.334	31.283	21.73	29.373	21.291	33.315	31.58	30.882	22.555	23.299
666	16.434	22.165	35.879	23.862	21.517	23.605	26.67	29.849	26.82	18.971	20.925	33.619	18.781	18.421	23.42	26.27	16.419	21.587	22.43	36.277	25.235	21.41	28.08	31.284	32.723	34.645	22.43	27.54	23.645	18.699	24.704	28.477	19.985	18.915	25.822	15.427	15.668	25.803	21.446	42.45	31.406	21.857	29.497	21.383	33.445	31.687	30.984	22.677	23.409
668	16.482	22.23	35.934	23.965	21.643	23.671	26.752	29.942	26.886	19.103	21.011	33.726	18.869	18.438	23.532	26.338	16.457	21.706	22.525	36.37	25.318	21.546	28.194	31.377	32.854	34.693	22.488	27.637	23.746	18.798	24.827	28.57	20.028	19.011	25.911	15.492	15.74	25.886	21.532	42.542	31.455	21.97	29.601	21.443	33.516	31.814	31.127	22.785	23.485
670	16.538	22.275	36.029	24.029	21.711	23.782	26.885	30.029	27.012	19.21	21.073	33.783	18.973	18.512	23.645	26.474	16.535	21.804	22.691	36.521	25.458	21.648	28.269	31.412	32.951	34.766	22.598	27.733	23.878	18.904	24.976	28.662	20.092	19.113	26.014	15.565	15.833	25.985	21.614	42.653	31.586	22.072	29.787	21.551	33.67	31.9	31.278	22.912	23.62
672	16.561	22.365	36.125	24.119	21.808	23.911	26.971	30.127	27.088	19.341	21.136	33.845	19.082	18.553	23.746	26.552	16.605	21.889	22.801	36.632	25.593	21.768	28.401	31.483	33.07	34.849	22.703	27.8	23.99	19	25.07	28.749	20.183	19.22	26.107	15.642	15.906	26.069	21.682	42.808	31.751	22.169	29.903	21.684	33.769	32.016	31.386	23.02	23.723
674	16.609	22.43	36.285	24.279	21.928	24.012	27.08	30.271	27.192	19.473	21.245	34.002	19.18	18.609	23.88	26.645	16.667	21.99	22.924	36.756	25.703	21.898	28.555	31.573	33.191	34.946	22.834	27.913	24.145	19.158	25.188	28.855	20.228	19.342	26.194	15.705	15.982	26.187	21.792	42.928	31.9	22.281	30.047	21.792	33.924	32.184	31.503	23.178	23.871
676	16.684	22.56	36.345	24.367	22.016	24.106	27.161	30.36	27.314	19.54	21.326	34.057	19.254	18.653	23.986	26.754	16.726	22.12	23.051	36.837	25.803	22.003	28.69	31.653	33.32	35.043	22.926	28.022	24.241	19.265	25.261	28.945	20.27	19.421	26.294	15.763	16.048	26.307	21.835	43.04	31.973	22.409	30.118	21.868	34.04	32.232	31.604	23.269	23.968
678	16.743	22.677	36.395	24.428	22.093	24.173	27.24	30.398	27.38	19.643	21.404	34.098	19.309	18.666	24.086	26.813	16.773	22.21	23.147	36.901	25.899	22.115	28.782	31.726	33.434	35.113	23.008	28.125	24.33	19.32	25.337	29.054	20.338	19.49	26.381	15.824	16.093	26.356	21.927	43.12	32.009	22.51	30.234	21.958	34.106	32.298	31.703	23.324	24.021
680	16.783	22.702	36.505	24.52	22.209	24.275	27.342	30.463	27.451	19.811	21.468	34.175	19.4	18.695	24.194	26.942	16.823	22.283	23.279	37.002	26.014	22.257	28.9	31.78	33.575	35.206	23.121	28.219	24.47	19.404	25.461	29.163	20.422	19.594	26.481	15.893	16.16	26.476	21.998	43.195	32.112	22.593	30.361	22.09	34.239	32.47	31.856	23.467	24.098
682	16.827	22.783	36.625	24.638	22.298	24.417	27.436	30.543	27.584	19.934	21.543	34.227	19.492	18.766	24.279	27.039	16.885	22.402	23.403	37.105	26.137	22.4	29.004	31.872	33.69	35.32	23.222	28.307	24.542	19.505	25.582	29.218	20.464	19.678	26.555	15.973	16.249	26.574	22.069	43.287	32.243	22.693	30.486	22.186	34.367	32.614	31.971	23.62	24.226
684	16.896	22.855	36.807	24.782	22.44	24.51	27.573	30.661	27.688	20.059	21.647	34.307	19.631	18.872	24.441	27.146	16.926	22.503	23.559	37.27	26.246	22.545	29.101	31.939	33.85	35.417	23.377	28.407	24.664	19.629	25.674	29.322	20.544	19.823	26.646	16.073	16.37	26.681	22.216	43.37	32.38	22.823	30.681	22.312	34.531	32.75	32.128	23.748	24.409
686	16.954	22.945	36.923	24.89	22.551	24.581	27.689	30.755	27.783	20.184	21.684	34.394	19.733	18.912	24.555	27.236	17.008	22.616	23.696	37.41	26.403	22.698	29.234	32.059	34	35.534	23.475	28.5	24.786	19.723	25.757	29.484	20.615	19.946	26.777	16.162	16.418	26.818	22.318	43.502	32.529	22.94	30.833	22.395	34.588	32.847	32.233	23.861	24.519
688	17.01	23.014	36.973	25.002	22.664	24.695	27.797	30.883	27.896	20.365	21.769	34.507	19.824	18.927	24.763	27.367	17.098	22.667	23.852	37.573	26.536	22.838	29.34	32.169	34.119	35.534	23.599	28.612	24.893	19.844	25.898	29.582	20.709	20.022	26.874	16.251	16.481	26.932	22.396	43.632	32.638	23.083	30.912	22.485	34.706	32.957	32.372	24.002	24.631
690	17.084	23.122	37.068	25.141	22.767	24.825	27.913	30.977	27.998	20.46	21.84	34.605	19.927	18.971	24.883	27.47	17.115	22.743	23.95	37.686	26.668	22.945	29.397	32.252	34.177	35.524	23.731	28.737	25.033	19.96	26.028	29.646	20.845	20.15	26.982	16.323	16.575	27.052	22.475	43.674	32.737	23.169	31.054	22.631	34.875	33.104	32.53	24.158	24.798
692	17.171	23.212	37.17	25.237	22.848	24.922	28.016	31.058	28.088	20.538	21.909	34.695	19.983	19.015	24.969	27.506	17.202	22.858	24.057	37.719	26.743	23.071	29.512	32.296	34.257	35.6	23.805	28.853	25.182	20.086	26.107	29.758	20.899	20.251	27.032	16.403	16.643	27.173	22.579	43.728	32.819	23.276	31.22	22.749	34.954	33.189	32.675	24.285	24.835
694	17.214	23.308	37.222	25.329	22.953	25.039	28.155	31.123	28.177	20.684	22.017	34.787	20.103	19.088	25.091	27.632	17.284	22.942	24.144	37.84	26.884	23.166	29.631	32.336	34.342	35.694	23.907	28.963	25.28	20.233	26.189	29.862	20.933	20.345	27.105	16.511	16.719	27.306	22.689	43.835	32.913	23.413	31.306	22.856	35.049	33.275	32.766	24.355	24.909
696	17.285	23.364	37.403	25.457	23.047	25.109	28.243	31.179	28.28	20.799	22.117	34.822	20.201	19.124	25.187	27.778	17.319	23.054	24.292	37.961	27.013	23.261	29.651	32.391	34.517	35.794	24.038	29.057	25.418	20.334	26.322	29.965	20.955	20.468	27.225	16.555	16.787	27.372	22.781	43.926	33.033	23.569	31.366	22.961	35.17	33.412	32.882	24.471	25.035
698	17.348	23.436	37.476	25.524	23.11	25.239	28.297	31.189	28.344	20.932	22.17	34.877	20.282	19.158	25.283	27.829	17.421	23.185	24.377	38.058	27.089	23.371	29.799	32.48	34.636	35.947	24.141	29.117	25.478	20.439	26.408	30.033	21.029	20.542	27.293	16.61	16.858	27.432	22.831	44.013	33.125	23.636	31.52	23.025	35.202	33.489	32.959	24.59	25.121
700	17.394	23.519	37.512	25.626	23.18	25.343	28.364	31.27	28.416	21.086	22.212	34.892	20.381	19.196	25.361	27.901	17.5	23.286	24.453	38.103	27.191	23.508	29.926	32.579	34.719	36.032	24.187	29.189	25.601	20.565	26.544	30.079	21.079	20.633	27.386	16.707	16.931	27.536	22.885	44.143	33.216	23.74	31.577	23.122	35.302	33.591	33.056	24.687	25.247
702	17.443	23.64	37.641	25.699	23.338	25.405	28.462	31.37	28.538	21.232	22.271	34.997	20.461	19.215	25.497	28.006	17.558	23.403	24.622	38.247	27.345	23.625	30.11	32.701	34.897	36.131	24.298	29.313	25.724	20.675	26.651	30.221	21.197	20.74	27.49	16.782	17.042	27.657	22.986	44.314	33.353	23.899	31.766	23.197	35.392	33.722	33.24	24.84	25.385
704	17.534	23.757	37.771	25.83	23.522	25.523	28.595	31.588	28.713	21.4	22.379	35.109	20.576	19.276	25.649	28.154	17.616	23.513	24.779	38.438	27.512	23.772	30.249	32.811	34.97	36.178	24.444	29.484	25.873	20.811	26.776	30.406	21.328	20.866	27.617	16.894	17.145	27.806	23.126	44.411	33.536	24.051	31.984	23.364	35.607	33.856	33.462	24.971	25.566
706	17.596	23.82	37.85	25.967	23.622	25.652	28.665	31.683	28.809	21.492	22.466	35.142	20.672	19.337	25.747	28.253	17.668	23.612	24.89	38.57	27.633	23.936	30.379	32.868	35.077	36.24	24.563	29.61	25.99	20.931	26.855	30.473	21.386	20.978	27.666	16.944	17.205	27.873	23.215	44.489	33.629	24.157	32.05	23.48	35.783	33.961	33.551	25.064	25.712
708	17.655	23.912	37.979	26.058	23.714	25.748	28.826	31.716	28.894	21.564	22.574	35.165	20.743	19.391	25.738	28.356	17.753	23.728	24.983	38.598	27.752	24.025	30.438	32.969	35.209	36.352	24.632	29.688	26.089	21.008	26.954	30.571	21.419	21.082	27.763	17.023	17.229	27.999	23.328	44.591	33.683	24.251	32.12	23.583	35.835	34.052	33.604	25.173	25.799
710	17.694	23.996	38.107	26.218	23.813	25.84	28.956	31.817	28.987	21.728	22.639	35.256	20.892	19.429	25.994	28.439	17.822	23.838	25.177	38.735	27.881	24.176	30.549	33.091	35.297	36.492	24.757	29.771	26.205	21.127	27.111	30.701	21.534	21.216	27.907	17.133	17.324	28.151	23.435	44.676	33.83	24.381	32.302	23.71	35.988	34.22	33.803	25.295	25.884
712	17.763	24.085	38.184	26.316	23.896	25.918	29.028	31.855	29.071	21.835	22.698	35.329	21.006	19.477	26.18	28.518	17.919	23.923	25.269	38.855	28.041	24.288	30.677	33.18	35.392	36.594	24.855	29.835	26.31	21.285	27.185	30.761	21.634	21.355	27.993	17.216	17.442	28.246	23.518	44.83	33.992	24.459	32.381	23.8	36.05	34.385	33.89	25.411	25.959
714	17.789	24.123	38.336	26.424	24.022	26.052	29.142	31.994	29.16	21.975	22.76	35.459	21.129	19.538	26.281	28.662	17.995	24.013	25.41	38.976	28.168	24.415	30.827	33.218	35.549	36.648	24.985	29.967	26.441	21.387	27.316	30.928	21.729	21.432	28.089	17.274	17.528	28.34	23.587	44.982	34.149	24.583	32.515	23.935	36.217	34.518	34.026	25.57	26.138
716	17.863	24.242	38.42	26.528	24.141	26.199	29.315	32.105	29.248	22.094	22.807	35.597	21.183	19.586	26.393	28.742	18.015	24.115	25.545	39.05	28.264	24.529	30.881	33.309	35.614	36.734	25.088	30.094	26.567	21.497	27.453	31.05	21.762	21.502	28.175	17.355	17.633	28.444	23.673	44.98	34.215	24.686	32.664	24.042	36.352	34.573	34.188	25.711	26.274
718	17.974	24.364	38.523	26.593	24.217	26.328	29.349	32.178	29.365	22.231	22.903	35.618	21.253	19.641	26.473	28.827	18.074	24.204	25.618	39.11	28.337	24.634	31.011	33.371	35.645	36.819	25.2	30.159	26.675	21.604	27.465	31.099	21.816	21.571	28.275	17.459	17.685	28.522	23.742	45.077	34.293	24.781	32.818	24.13	36.407	34.66	34.249	25.847	26.364
720	17.982	24.427	38.617	26.727	24.338	26.419	29.453	32.211	29.469	22.354	22.996	35.646	21.351	19.724	26.629	28.958	18.144	24.323	25.767	39.247	28.454	24.753	31.069	33.479	35.806	36.893	25.337	30.284	26.777	21.752	27.634	31.227	21.944	21.692	28.379	17.56	17.763	28.725	23.853	45.234	34.392	24.937	32.954	24.228	36.525	34.818	34.428	25.916	26.481
722	18.034	24.462	38.685	26.893	24.447	26.473	29.535	32.323	29.522	22.459	23.075	35.702	21.45	19.774	26.737	29.009	18.211	24.418	25.858	39.309	28.611	24.858	31.132	33.6	35.893	36.948	25.453	30.338	26.85	21.869	27.758	31.268	21.988	21.833	28.487	17.636	17.843	28.789	23.96	45.342	34.455	25.027	33.027	24.332	36.642	34.847	34.502	26.032	26.565
724	18.149	24.615	38.848	27.016	24.558	26.63	29.688	32.443	29.714	22.594	23.208	35.772	21.543	19.812	26.89	29.158	18.296	24.541	25.969	39.498	28.765	25.045	31.326	33.697	36.046	37.101	25.544	30.57	27.026	22	27.891	31.444	22.094	21.984	28.583	17.704	17.989	28.9	24.057	45.438	34.645	25.186	33.189	24.456	36.782	34.973	34.65	26.19	26.696
726	18.194	24.741	38.923	27.097	24.646	26.686	29.758	32.484	29.83	22.677	23.278	35.872	21.639	19.857	26.998	29.216	18.389	24.587	26.039	39.631	28.878	25.144	31.419	33.717	36.187	37.132	25.643	30.617	27.107	22.089	28.003	31.544	22.193	22.086	28.674	17.781	18.015	28.977	24.136	45.566	34.729	25.244	33.263	24.57	36.875	35.016	34.746	26.29	26.813
728	18.258	24.836	39.001	27.223	24.76	26.761	29.842	32.584	29.897	22.8	23.317	35.961	21.765	19.942	27.092	29.342	18.486	24.746	26.252	39.695	28.986	25.266	31.575	33.87	36.239	37.25	25.739	30.638	27.211	22.202	28.097	31.653	22.261	22.202	28.79	17.853	18.093	29.07	24.269	45.669	34.787	25.401	33.414	24.697	37.044	35.15	34.856	26.397	26.948
730	18.322	24.88	39.058	27.307	24.854	26.869	29.901	32.672	29.972	22.936	23.389	36.029	21.842	19.953	27.217	29.495	18.535	24.827	26.367	39.78	29.077	25.392	31.683	33.964	36.325	37.35	25.866	30.74	27.324	22.339	28.136	31.769	22.314	22.258	28.876	17.926	18.178	29.18	24.331	45.728	34.855	25.483	33.483	24.82	37.105	35.261	35.008	26.569	27.081
732	18.401	25.009	39.217	27.443	24.942	27.02	30.06	32.833	30.108	23.081	23.528	36.103	21.984	20.027	27.331	29.638	18.594	24.938	26.495	39.945	29.227	25.513	31.795	33.985	36.471	37.466	25.994	30.89	27.524	22.49	28.244	31.931	22.428	22.392	29.011	18.039	18.302	29.327	24.456	45.889	35.052	25.655	33.623	24.932	37.226	35.346	35.112	26.742	27.202
734	18.436	25.099	39.378	27.515	25.031	27.181	30.22	32.904	30.17	23.212	23.615	36.158	22.113	20.085	27.442	29.746	18.674	25.067	26.596	40.048	29.349	25.597	31.866	34.144	36.561	37.489	26.103	31.002	27.56	22.608	28.395	32.014	22.514	22.503	29.103	18.133	18.401	29.443	24.557	45.897	35.118	25.749	33.786	25.016	37.387	35.473	35.222	26.826	27.32
736	18.461	25.142	39.515	27.661	25.17	27.215	30.347	32.947	30.223	23.366	23.717	36.299	22.21	20.116	27.613	29.817	18.713	25.094	26.757	40.141	29.507	25.719	31.907	34.129	36.554	37.504	26.181	31.135	27.636	22.726	28.553	32.107	22.612	22.633	29.206	18.258	18.484	29.537	24.68	45.867	35.175	25.884	33.935	25.165	37.53	35.682	35.395	26.937	27.418
738	18.566	25.23	39.525	27.794	25.271	27.263	30.375	33.083	30.294	23.454	23.737	36.371	22.295	20.152	27.76	29.927	18.763	25.212	26.884	40.234	29.533	25.843	32.049	34.254	36.705	37.612	26.289	31.233	27.761	22.804	28.62	32.244	22.686	22.737	29.273	18.363	18.52	29.649	24.734	46.109	35.266	25.973	34.029	25.257	37.649	35.761	35.489	27.01	27.498
740	18.611	25.319	39.643	27.838	25.375	27.422	30.469	33.162	30.462	23.587	23.835	36.465	22.391	20.211	27.901	30.034	18.878	25.339	26.989	40.383	29.667	25.968	32.196	34.316	36.852	37.772	26.413	31.362	27.841	22.928	28.725	32.353	22.718	22.86	29.296	18.408	18.584	29.785	24.836	46.255	35.401	26.104	34.156	25.409	37.722	35.92	35.636	27.202	27.633
742	18.691	25.375	39.764	27.977	25.462	27.597	30.576	33.215	30.567	23.704	23.899	36.537	22.551	20.307	28.035	30.141	18.988	25.501	27.118	40.453	29.861	26.069	32.311	34.466	37.007	37.829	26.529	31.475	27.995	23.074	28.872	32.401	22.78	22.962	29.436	18.534	18.706	29.847	24.962	46.331	35.534	26.219	34.271	25.494	37.841	36.062	35.743	27.349	27.716
744	18.704	25.47	39.734	28.026	25.587	27.552	30.586	33.251	30.576	23.79	23.893	36.446	22.495	20.291	28.095	30.145	18.99	25.567	27.166	40.47	29.892	26.125	32.353	34.539	36.979	37.82	26.539	31.419	28.068	23.1	28.9	32.436	22.823	23.003	29.465	18.567	18.781	29.873	24.999	46.392	35.593	26.224	34.33	25.528	37.838	36.074	35.78	27.332	27.776
746	18.781	25.552	39.902	28.168	25.699	27.622	30.705	33.337	30.693	23.96	24.005	36.598	22.662	20.387	28.221	30.272	19.095	25.632	27.324	40.604	29.994	26.294	32.485	34.575	37.043	37.848	26.703	31.556	28.164	23.283	28.984	32.625	22.959	23.144	29.608	18.662	18.847	30.029	25.136	46.45	35.676	26.42	34.508	25.683	38.064	36.146	35.94	27.504	27.949
748	18.881	25.723	39.935	28.299	25.761	27.835	30.866	33.494	30.839	24.082	24.107	36.7	22.774	20.449	28.385	30.421	19.143	25.739	27.432	40.756	30.159	26.386	32.568	34.633	37.2	38.038	26.774	31.692	28.312	23.453	29.131	32.759	23.047	23.199	29.713	18.748	18.913	30.178	25.212	46.485	35.803	26.528	34.532	25.816	38.179	36.301	36.082	27.648	28.082
750	18.903	25.772	40.02	28.33	25.899	27.941	30.991	33.603	30.929	24.188	24.225	36.766	22.858	20.545	28.494	30.496	19.158	25.819	27.529	40.771	30.284	26.508	32.693	34.738	37.319	38.066	26.91	31.809	28.407	23.534	29.211	32.812	23.119	23.372	29.833	18.824	18.992	30.253	25.296	46.62	35.905	26.672	34.602	25.942	38.22	36.402	36.276	27.746	28.217
752	18.912	25.787	40.181	28.502	26.044	28.013	31.035	33.614	31.079	24.346	24.313	36.844	22.958	20.583	28.598	30.619	19.245	25.934	27.633	40.91	30.389	26.589	32.805	34.839	37.356	38.138	27.003	31.909	28.492	23.632	29.319	32.973	23.213	23.499	29.871	18.945	19.088	30.337	25.409	46.824	35.945	26.773	34.756	26.099	38.378	36.602	36.281	27.813	28.345
754	18.996	25.917	40.145	28.589	26.071	28.088	31.127	33.651	31.065	24.405	24.348	36.884	23.083	20.589	28.664	30.743	19.337	26.037	27.728	40.976	30.458	26.724	32.91	34.971	37.454	38.281	27.079	31.954	28.615	23.724	29.375	33.051	23.248	23.546	29.929	19.018	19.124	30.329	25.476	46.869	36.056	26.846	34.8	26.113	38.422	36.668	36.425	27.926	28.399
756	19.081	26.038	40.323	28.645	26.153	28.137	31.171	33.779	31.186	24.461	24.415	36.951	23.165	20.628	28.769	30.755	19.437	26.12	27.862	41.119	30.514	26.799	33.013	35.027	37.545	38.36	27.24	32.041	28.631	23.806	29.449	33.107	23.358	23.596	30.026	19.061	19.232	30.508	25.558	46.968	36.087	26.976	34.926	26.239	38.529	36.743	36.481	28.088	28.456
758	19.158	26.173	40.4	28.771	26.266	28.289	31.37	33.867	31.324	24.612	24.503	37.135	23.249	20.731	28.919	30.875	19.559	26.267	27.993	41.239	30.653	26.904	33.125	35.101	37.717	38.454	27.381	32.197	28.765	24.008	29.664	33.318	23.477	23.801	30.149	19.148	19.366	30.622	25.67	47.11	36.292	27.081	35.148	26.362	38.66	36.883	36.653	28.26	28.647
760	19.187	26.271	40.593	28.933	26.43	28.417	31.462	33.983	31.424	24.704	24.575	37.166	23.35	20.802	29.028	30.989	19.591	26.405	28.131	41.328	30.843	26.99	33.221	35.244	37.765	38.477	27.473	32.291	28.877	24.133	29.739	33.478	23.564	23.893	30.296	19.288	19.458	30.795	25.813	47.238	36.414	27.145	35.185	26.491	38.849	37.042	36.802	28.41	28.814
762	19.276	26.26	40.591	28.968	26.46	28.519	31.525	34.019	31.524	24.908	24.659	37.263	23.471	20.83	29.139	31.129	19.652	26.515	28.243	41.388	30.886	27.222	33.338	35.369	37.803	38.614	27.529	32.311	29.075	24.259	29.854	33.551	23.611	23.99	30.394	19.387	19.48	30.855	25.902	47.367	36.485	27.257	35.249	26.575	38.925	37.158	36.945	28.487	28.918
764	19.343	26.424	40.75	29.121	26.556	28.581	31.583	34.077	31.616	25.003	24.711	37.249	23.566	20.876	29.3	31.23	19.741	26.616	28.33	41.47	30.981	27.325	33.436	35.389	37.935	38.665	27.67	32.404	29.137	24.373	29.935	33.652	23.666	24.109	30.448	19.462	19.579	30.952	25.986	47.351	36.521	27.324	35.377	26.691	39.056	37.233	37.038	28.509	29.025
766	19.432	26.521	40.738	29.239	26.74	28.714	31.714	34.238	31.663	25.15	24.754	37.288	23.647	20.991	29.402	31.401	19.825	26.617	28.544	41.662	31.211	27.442	33.473	35.501	38.023	38.708	27.814	32.662	29.224	24.477	30.14	33.738	23.828	24.195	30.567	19.562	19.669	31.025	26.142	47.48	36.684	27.462	35.559	26.811	39.138	37.381	37.139	28.623	29.109
768	19.456	26.586	40.764	29.279	26.778	28.765	31.786	34.207	31.766	25.232	24.812	37.262	23.734	20.971	29.467	31.378	19.933	26.743	28.494	41.606	31.262	27.473	33.658	35.65	38.093	38.894	27.83	32.617	29.28	24.541	30.147	33.764	23.851	24.262	30.552	19.613	19.748	31.071	26.189	47.643	36.83	27.605	35.599	26.875	39.103	37.465	37.267	28.777	29.201
770	19.49	26.745	41.001	29.434	26.844	28.868	31.921	34.318	31.888	25.292	24.895	37.439	23.88	21.099	29.657	31.514	19.978	26.889	28.653	41.715	31.381	27.564	33.702	35.617	38.084	38.85	27.975	32.77	29.394	24.729	30.296	33.95	23.977	24.384	30.654	19.729	19.876	31.237	26.299	47.762	36.878	27.787	35.806	27.037	39.338	37.585	37.418	28.891	29.388
772	19.542	26.748	41.033	29.549	26.988	29.024	32.044	34.433	31.94	25.402	25.007	37.595	23.996	21.133	29.856	31.642	20.079	26.959	28.806	41.913	31.529	27.704	33.723	35.706	38.161	38.887	28.058	32.873	29.574	24.816	30.419	34.063	24.088	24.538	30.873	19.803	19.972	31.266	26.43	47.706	36.994	27.913	35.934	27.166	39.48	37.782	37.584	29.071	29.54
774	19.672	26.825	41.212	29.699	27.121	29.028	32.127	34.56	32.075	25.612	25.107	37.64	24.106	21.261	29.941	31.724	20.154	27.108	29.031	41.966	31.66	27.814	33.906	35.874	38.323	39.059	28.186	32.965	29.697	24.959	30.526	34.083	24.137	24.687	30.99	19.899	20.062	31.467	26.542	47.981	37.053	27.959	35.951	27.241	39.525	37.926	37.726	29.21	29.605
776	19.719	26.859	41.21	29.783	27.141	29.143	32.184	34.622	32.167	25.693	25.206	37.619	24.17	21.275	30.089	31.768	20.193	27.191	29.053	42.073	31.727	27.908	34.015	35.984	38.339	39.073	28.27	33.053	29.761	25.089	30.558	34.227	24.222	24.731	31	20.033	20.126	31.611	26.644	48.006	37.163	28.079	36.006	27.312	39.639	38.008	37.701	29.25	29.693
778	19.78	27.037	41.182	29.864	27.224	29.217	32.219	34.698	32.17	25.733	25.252	37.69	24.285	21.334	30.15	31.864	20.288	27.281	29.085	42.213	31.696	28.056	34.106	36.055	38.542	39.239	28.271	33.173	29.737	25.127	30.599	34.397	24.306	24.75	31.108	20.032	20.188	31.554	26.716	48.149	37.145	28.005	36.118	27.468	39.701	38.197	37.762	29.428	29.706
780	19.86	27.227	41.299	29.894	27.317	29.283	32.344	34.796	32.29	25.836	25.356	37.809	24.406	21.392	30.3	32.006	20.364	27.323	29.27	42.34	31.745	28.141	34.184	36.09	38.605	39.296	28.381	33.261	29.839	25.246	30.779	34.577	24.401	24.858	31.256	20.087	20.303	31.651	26.882	48.083	37.29	28.084	36.228	27.575	39.896	38.325	37.95	29.573	29.845
782	19.866	27.284	41.447	30.052	27.465	29.437	32.446	34.879	32.433	25.993	25.432	37.918	24.484	21.513	30.443	32.118	20.413	27.402	29.365	42.498	31.869	28.276	34.258	36.153	38.735	39.339	28.52	33.335	29.981	25.38	30.922	34.701	24.518	25.038	31.364	20.185	20.423	31.767	27.001	48.174	37.387	28.239	36.38	27.739	39.941	38.456	38.128	29.737	29.927
784	19.922	27.353	41.432	30.082	27.539	29.471	32.46	34.89	32.46	26.073	25.466	37.944	24.604	21.528	30.484	32.187	20.531	27.5	29.42	42.474	31.945	28.338	34.429	36.244	38.835	39.473	28.589	33.385	29.99	25.483	30.941	34.739	24.555	25.11	31.428	20.252	20.503	31.813	27.086	48.276	37.433	28.328	36.416	27.801	40.038	38.521	38.128	29.754	30.054
786	19.995	27.42	41.554	30.183	27.612	29.521	32.558	34.977	32.561	26.183	25.508	37.99	24.643	21.63	30.609	32.266	20.61	27.644	29.517	42.619	32.038	28.437	34.494	36.342	38.857	39.531	28.677	33.442	30.114	25.628	30.996	34.848	24.652	25.18	31.439	20.347	20.564	31.904	27.172	48.399	37.489	28.412	36.536	27.898	40.22	38.602	38.278	29.794	30.152
788	20.101	27.573	41.602	30.286	27.723	29.698	32.679	35.083	32.604	26.335	25.593	38.019	24.746	21.665	30.751	32.428	20.71	27.72	29.683	42.677	32.191	28.55	34.53	36.485	38.899	39.542	28.797	33.546	30.276	25.749	31.206	34.998	24.764	25.298	31.542	20.44	20.639	31.996	27.275	48.471	37.592	28.545	36.616	28.019	40.25	38.801	38.407	29.99	30.318
790	20.143	27.581	41.678	30.405	27.801	29.809	32.776	35.194	32.732	26.435	25.68	38.078	24.88	21.703	30.871	32.535	20.731	27.834	29.798	42.769	32.283	28.66	34.614	36.5	38.954	39.612	28.911	33.66	30.356	25.853	31.27	35.095	24.851	25.392	31.677	20.554	20.746	32.14	27.39	48.542	37.704	28.644	36.801	28.125	40.369	38.865	38.478	30.104	30.431
792	20.201	27.631	41.72	30.514	27.871	29.834	32.813	35.245	32.756	26.508	25.735	38.151	24.953	21.737	30.988	32.56	20.833	27.969	29.825	42.835	32.38	28.761	34.739	36.57	39.012	39.667	28.98	33.69	30.397	25.902	31.319	35.138	24.935	25.512	31.712	20.627	20.818	32.2	27.414	48.636	37.762	28.711	36.825	28.219	40.425	38.923	38.539	30.156	30.497
794	20.267	27.766	41.787	30.59	28.044	29.913	32.962	35.283	32.908	26.657	25.816	38.276	25.077	21.794	31.131	32.698	20.92	28.048	29.98	42.924	32.472	28.89	34.806	36.597	39.087	39.743	29.087	33.813	30.541	26.058	31.45	35.255	24.969	25.613	31.859	20.743	20.943	32.301	27.524	48.746	37.908	28.88	36.984	28.378	40.519	39.063	38.692	30.307	30.642
796	20.306	27.813	41.961	30.671	28.101	29.973	33.08	35.315	32.965	26.719	25.893	38.322	25.17	21.867	31.195	32.799	20.997	28.121	30.039	42.95	32.569	28.919	34.882	36.779	39.167	39.774	29.153	33.888	30.601	26.13	31.511	35.291	25.056	25.652	31.906	20.821	21.006	32.382	27.582	48.793	37.937	28.93	37.038	28.43	40.612	39.199	38.818	30.353	30.728
798	20.342	27.879	41.971	30.781	28.124	30.061	33.109	35.366	33.023	26.839	25.946	38.307	25.258	21.93	31.316	32.839	21.081	28.197	30.154	43.037	32.664	28.969	34.919	36.846	39.188	39.822	29.228	33.955	30.694	26.299	31.622	35.313	25.133	25.791	31.955	20.892	21.074	32.434	27.635	48.863	38.017	28.988	37.088	28.511	40.717	39.281	38.836	30.442	30.828
800	20.427	28.01	42.043	30.858	28.292	30.19	33.188	35.456	33.078	26.968	25.994	38.355	25.334	22.037	31.487	32.963	21.126	28.249	30.263	43.116	32.801	29.117	34.984	36.921	39.182	39.868	29.347	34.1	30.751	26.43	31.751	35.419	25.275	25.844	32.045	20.997	21.172	32.491	27.763	48.946	38.129	29.133	37.27	28.673	40.776	39.387	39.019	30.582	30.925
802	20.472	28.07	42.043	30.95	28.363	30.303	33.244	35.53	33.193	27.03	26.024	38.364	25.403	22.038	31.548	33.012	21.218	28.376	30.331	43.2	32.883	29.218	35.072	36.967	39.301	39.993	29.405	34.194	30.836	26.531	31.788	35.567	25.318	25.948	32.065	21.068	21.267	32.584	27.862	49.06	38.156	29.194	37.274	28.78	40.787	39.471	39.113	30.637	30.988
804	20.548	28.161	42.187	31.11	28.492	30.34	33.365	35.648	33.293	27.128	26.138	38.526	25.552	22.131	31.728	33.176	21.282	28.481	30.499	43.368	33.008	29.351	35.172	37.1	39.4	40.036	29.521	34.295	30.929	26.637	31.904	35.648	25.44	26.051	32.232	21.232	21.376	32.715	27.987	49.142	38.288	29.301	37.377	28.872	41.005	39.621	39.293	30.729	31.155
806	20.618	28.232	42.181	31.063	28.527	30.401	33.303	35.62	33.313	27.196	26.192	38.461	25.624	22.121	31.741	33.137	21.36	28.532	30.531	43.337	33.036	29.396	35.251	37.177	39.452	40.018	29.552	34.291	30.965	26.7	31.986	35.598	25.441	26.062	32.271	21.215	21.424	32.687	28.035	49.211	38.285	29.357	37.418	28.898	40.989	39.616	39.251	30.799	31.231
808	20.661	28.284	42.238	31.159	28.571	30.474	33.43	35.691	33.405	27.319	26.21	38.488	25.659	22.173	31.846	33.193	21.402	28.618	30.636	43.378	33.128	29.399	35.286	37.193	39.431	40.101	29.669	34.406	31.04	26.825	32.094	35.731	25.513	26.232	32.317	21.327	21.583	32.885	28.111	49.297	38.417	29.462	37.547	28.998	41.112	39.736	39.32	30.922	31.324
810	20.725	28.412	42.387	31.334	28.727	30.627	33.544	35.801	33.496	27.428	26.284	38.613	25.77	22.256	31.993	33.311	21.543	28.713	30.735	43.537	33.308	29.567	35.361	37.17	39.52	40.112	29.823	34.482	31.193	26.968	32.153	35.861	25.636	26.287	32.454	21.476	21.657	32.956	28.25	49.346	38.448	29.546	37.68	29.15	41.217	39.849	39.444	31.029	31.461
812	20.759	28.488	42.357	31.411	28.774	30.652	33.61	35.836	33.565	27.407	26.289	38.614	25.842	22.259	32.045	33.364	21.615	28.828	30.745	43.547	33.304	29.585	35.436	37.34	39.565	40.244	29.847	34.452	31.206	27.1	32.223	35.883	25.632	26.322	32.467	21.519	21.677	33.005	28.298	49.374	38.583	29.658	37.71	29.24	41.255	39.862	39.551	31.106	31.504
814	20.805	28.525	42.416	31.516	28.891	30.69	33.671	35.87	33.64	27.564	26.433	38.657	25.946	22.342	32.177	33.471	21.695	28.956	30.9	43.655	33.398	29.706	35.504	37.372	39.584	40.308	29.905	34.568	31.358	27.13	32.334	36.026	25.744	26.452	32.543	21.613	21.765	33.073	28.402	49.526	38.652	29.761	37.816	29.355	41.374	40.035	39.662	31.227	31.581
816	20.914	28.636	42.501	31.569	28.995	30.812	33.725	36.04	33.725	27.676	26.504	38.706	26.013	22.429	32.31	33.538	21.776	29.052	31.005	43.733	33.501	29.84	35.564	37.451	39.662	40.39	29.997	34.655	31.419	27.285	32.482	36.039	25.869	26.59	32.696	21.715	21.883	33.162	28.478	49.55	38.724	29.84	37.947	29.473	41.402	40.167	39.801	31.317	31.673
818	20.971	28.718	42.597	31.622	29.017	30.85	33.839	36.013	33.745	27.762	26.518	38.656	26.097	22.483	32.404	33.589	21.795	29.068	31.037	43.738	33.548	29.863	35.582	37.431	39.613	40.374	30.111	34.714	31.44	27.34	32.521	36.156	25.895	26.643	32.711	21.772	21.957	33.217	28.506	49.545	38.78	29.904	37.986	29.523	41.47	40.21	39.824	31.374	31.77
820	21.076	28.84	42.664	31.726	29.216	30.996	33.986	36.197	33.847	27.86	26.582	38.79	26.251	22.531	32.572	33.746	21.916	29.164	31.192	43.81	33.75	30.041	35.634	37.527	39.761	40.411	30.283	34.837	31.596	27.556	32.638	36.309	26.044	26.805	32.865	21.919	22.081	33.355	28.657	49.679	38.862	30.043	38.108	29.677	41.636	40.392	40.054	31.529	31.921
822	21.113	28.86	42.652	31.759	29.264	31.072	33.989	36.144	33.854	27.953	26.607	38.783	26.279	22.599	32.596	33.847	21.97	29.258	31.252	43.863	33.758	30.072	35.802	37.58	39.814	40.471	30.255	34.845	31.661	27.614	32.689	36.343	26.096	26.844	32.886	21.955	22.124	33.342	28.694	49.73	38.881	30.085	38.168	29.729	41.643	40.42	40.061	31.52	32.02
824	21.13	28.992	42.683	31.855	29.315	31.157	34.095	36.291	33.974	28.033	26.732	38.854	26.392	22.636	32.712	33.87	22.039	29.325	31.369	43.951	33.839	30.143	35.824	37.636	39.824	40.53	30.373	34.977	31.761	27.717	32.757	36.343	26.221	26.952	32.973	22.063	22.219	33.427	28.797	49.768	38.965	30.182	38.247	29.878	41.741	40.562	40.162	31.61	32.122
826	21.202	29.065	42.741	31.929	29.371	31.185	34.131	36.298	34.066	28.151	26.732	38.875	26.46	22.664	32.796	33.952	22.12	29.48	31.428	43.993	33.948	30.21	35.9	37.757	39.89	40.556	30.408	34.962	31.83	27.835	32.835	36.419	26.226	27.02	33.059	22.196	22.295	33.512	28.894	49.898	39.076	30.309	38.314	29.956	41.807	40.655	40.235	31.707	32.2
828	21.244	29.103	42.849	32.059	29.528	31.327	34.252	36.361	34.162	28.232	26.782	38.951	26.553	22.691	32.999	33.988	22.265	29.607	31.541	44.143	34.084	30.311	36.025	37.859	39.963	40.654	30.602	35.038	31.923	27.968	32.953	36.572	26.379	27.18	33.18	22.282	22.386	33.638	28.991	50.106	39.1	30.391	38.441	30.085	41.952	40.804	40.389	31.879	32.364
830	21.271	29.205	42.804	32.106	29.6	31.302	34.246	36.414	34.248	28.316	26.864	38.893	26.628	22.809	33.012	34.088	22.293	29.61	31.595	44.06	34.078	30.362	36.118	37.808	39.989	40.661	30.561	35.101	31.927	28.043	33.01	36.553	26.441	27.215	33.173	22.344	22.49	33.619	29.008	50.09	39.13	30.492	38.444	30.132	41.979	40.826	40.434	31.91	32.375
832	21.418	29.256	42.908	32.118	29.675	31.376	34.302	36.459	34.231	28.351	26.873	38.902	26.684	22.825	33.13	34.137	22.325	29.738	31.673	44.123	34.19	30.459	36.17	37.917	39.997	40.669	30.663	35.19	32.017	28.142	33.104	36.659	26.447	27.283	33.197	22.417	22.556	33.706	29.064	50.103	39.292	30.544	38.517	30.236	42.054	40.919	40.531	32.007	32.45
834	21.494	29.364	42.898	32.132	29.742	31.422	34.341	36.463	34.253	28.425	26.893	38.936	26.726	22.804	33.181	34.117	22.429	29.818	31.707	44.156	34.208	30.46	36.247	37.932	40.119	40.762	30.671	35.162	32.089	28.225	33.121	36.661	26.488	27.362	33.214	22.525	22.608	33.722	29.057	50.153	39.291	30.495	38.529	30.263	41.972	40.901	40.543	32.017	32.558
836	21.54	29.459	43.078	32.367	29.857	31.556	34.523	36.603	34.455	28.603	26.987	39.034	26.913	22.966	33.355	34.321	22.485	29.838	31.898	44.36	34.361	30.652	36.212	37.923	40.096	40.756	30.83	35.335	32.236	28.392	33.301	36.871	26.666	27.485	33.408	22.672	22.751	33.901	29.324	50.182	39.403	30.712	38.737	30.47	42.182	41.171	40.751	32.229	32.706
838	21.604	29.562	43.113	32.414	29.969	31.663	34.573	36.605	34.503	28.724	27.122	39.103	26.989	23.032	33.421	34.321	22.552	29.972	31.959	44.412	34.513	30.74	36.298	37.96	40.122	40.862	31.005	35.391	32.239	28.511	33.388	36.881	26.795	27.544	33.488	22.74	22.842	33.978	29.323	50.253	39.506	30.791	38.73	30.627	42.267	41.227	40.807	32.25	32.834
840	21.63	29.565	43.084	32.555	30.007	31.734	34.62	36.699	34.546	28.804	27.136	39.079	27.038	23.049	33.588	34.451	22.608	30.042	32.044	44.376	34.607	30.825	36.352	38.059	40.159	40.81	31.035	35.477	32.323	28.592	33.453	36.993	26.769	27.656	33.526	22.842	22.932	34.034	29.391	50.276	39.642	30.887	38.931	30.707	42.313	41.266	40.892	32.286	32.905
842	21.679	29.66	43.222	32.668	30.137	31.801	34.691	36.813	34.641	28.907	27.183	39.118	27.147	23.093	33.741	34.468	22.751	30.11	32.103	44.551	34.639	30.919	36.447	38.062	40.211	40.988	31.179	35.547	32.412	28.678	33.579	37.069	26.88	27.77	33.615	22.937	23.019	34.11	29.47	50.338	39.714	30.958	39.013	30.804	42.475	41.408	41.006	32.464	33.032
844	21.755	29.731	43.158	32.615	30.239	31.776	34.695	36.743	34.588	28.893	27.18	39.099	27.153	23.119	33.684	34.484	22.815	30.274	32.15	44.512	34.654	30.903	36.546	38.164	40.299	40.899	31.187	35.546	32.487	28.748	33.556	37.051	26.893	27.712	33.545	22.923	23.066	34.166	29.476	50.454	39.677	31.027	39.017	30.872	42.425	41.395	40.999	32.44	33.079
846	21.816	29.869	43.258	32.798	30.312	31.944	34.8	36.86	34.74	29.078	27.259	39.197	27.274	23.216	33.868	34.646	22.875	30.293	32.246	44.695	34.812	31.002	36.621	38.219	40.353	41.027	31.264	35.67	32.597	28.926	33.742	37.152	27.071	27.884	33.727	23.095	23.179	34.258	29.642	50.646	39.834	31.112	39.095	30.976	42.571	41.546	41.212	32.624	33.186
848	21.857	29.993	43.291	32.809	30.4	32.015	34.903	36.928	34.769	29.116	27.284	39.267	27.409	23.203	33.898	34.653	22.969	30.379	32.327	44.61	34.921	31.128	36.58	38.254	40.448	40.995	31.411	35.76	32.675	29.015	33.733	37.234	27.097	27.991	33.858	23.189	23.245	34.316	29.659	50.59	39.859	31.22	39.209	30.994	42.602	41.668	41.231	32.701	33.271
850	21.941	30.028	43.411	32.908	30.482	32.075	34.884	36.946	34.856	29.207	27.393	39.289	27.426	23.317	33.958	34.749	23.026	30.402	32.42	44.82	34.97	31.226	36.725	38.223	40.33	41.026	31.463	35.763	32.741	29.108	33.878	37.289	27.151	28.046	33.93	23.26	23.311	34.37	29.769	50.54	39.9	31.34	39.219	31.175	42.697	41.741	41.392	32.757	33.371
852	21.975	30.099	43.465	33.038	30.591	32.213	34.966	36.954	34.889	29.315	27.4	39.378	27.597	23.306	34.145	34.756	23.079	30.517	32.551	44.854	35.106	31.277	36.819	38.317	40.46	41.081	31.627	35.872	32.79	29.262	33.958	37.389	27.248	28.166	33.996	23.363	23.468	34.476	29.788	50.712	40.048	31.472	39.308	31.275	42.725	41.759	41.43	32.818	33.492
854	22.044	30.103	43.441	33.008	30.666	32.188	35.027	37.098	34.97	29.388	27.456	39.316	27.702	23.388	34.241	34.798	23.231	30.619	32.628	44.817	35.098	31.34	36.897	38.36	40.522	41.197	31.61	35.983	32.893	29.259	33.996	37.385	27.239	28.198	34.002	23.424	23.449	34.499	29.905	50.824	40.033	31.483	39.365	31.373	42.718	41.967	41.447	32.85	33.555
856	22.085	30.25	43.534	33.181	30.728	32.337	35.138	37.095	35.076	29.507	27.468	39.37	27.715	23.479	34.375	34.931	23.264	30.668	32.639	44.868	35.143	31.416	36.963	38.472	40.544	41.206	31.671	36.108	32.98	29.45	34.111	37.526	27.443	28.36	34.074	23.555	23.583	34.662	29.971	50.938	40.131	31.639	39.467	31.422	42.919	42.081	41.598	32.961	33.683
858	22.106	30.274	43.527	33.151	30.73	32.25	35.113	37.026	35.064	29.417	27.506	39.18	27.725	23.431	34.283	34.928	23.319	30.634	32.617	44.783	35.184	31.458	36.905	38.447	40.608	41.199	31.644	36.003	33.027	29.443	34.097	37.498	27.39	28.297	34.101	23.617	23.628	34.593	29.94	50.929	40.095	31.483	39.34	31.434	42.883	41.968	41.576	32.911	33.611
860	22.366	30.641	43.529	32.673	31.023	32.001	35.442	37.314	35.637	29.812	27.885	39.442	27.932	23.424	34.703	34.975	23.279	31.041	32.904	45.413	36.386	31.373	36.965	38.831	39.689	40.715	31.878	36.209	33.383	29.587	34.269	37.569	27.125	28.223	34.274	24.157	23.948	35.037	29.824	50.402	40.472	31.897	39.609	31.308	43.209	42.669	42.176	32.62	33.327
862	22.147	30.539	43.478	32.904	30.59	32.48	35.043	37.097	34.976	29.69	26.891	39.549	27.925	22.843	34.57	34.831	23.38	30.607	32.533	45.204	35.78	30.869	37.02	39.091	40.284	41.432	31.674	35.573	33.205	29.283	34.239	36.76	26.974	28.596	33.794	24.839	23.41	34.26	29.637	50.691	39.975	31.892	39.346	31.67	42.721	41.528	41.79	32.387	33.526
864	22.731	30.957	43.925	33.256	31.404	32.711	35.107	37.474	34.93	30.195	27.423	39.996	28.011	23.886	34.631	34.761	23.712	31.445	32.55	45.433	35.678	31.622	36.898	38.715	40.769	41.478	31.692	36.07	33.399	29.801	34.394	37.357	27.401	28.664	34.102	25.012	23.621	34.968	30.823	51.429	40.105	32.229	39.649	32.109	43.416	42.136	41.991	33.143	34.7
866	22.633	30.893	44.309	33.723	31.48	33.468	35.599	37.695	34.683	30.187	27.493	39.826	28.094	23.927	34.586	34.647	23.675	31.425	32.969	45.052	35.893	31.72	37.36	38.534	40.93	41.515	31.387	36.449	33.675	29.94	34.302	37.142	27.68	29.163	34.284	24.61	23.535	35.149	30.819	51.318	40.534	32.454	39.862	31.496	43.503	41.913	42.038	32.648	34.51
868	23.578	31.517	43.996	34.111	31.968	33.481	36.022	37.976	35.785	30.454	28.014	39.785	28.486	23.938	35.105	35.102	24.242	31.869	33.282	45.55	36.647	32.18	37.465	39.402	40.976	42.019	31.923	36.75	33.871	30.723	34.806	38.32	27.799	29.529	34.532	25.04	24.142	35.793	30.318	51.511	40.904	32.792	40.468	32.324	43.686	42.625	42.15	33.847	34.553
870	24.167	31.632	45.106	34.603	31.698	33.864	36.371	38.732	37.118	31.375	28.729	40.504	29.147	24.764	35.632	36.123	24.591	32.407	34.118	46.023	37.261	32.695	37.905	39.355	41.724	41.66	33.829	37.305	34.601	31.017	35.901	38.333	28.993	29.862	35.64	25.582	25.228	36.763	31.839	51.812	41.859	33.759	40.928	32.936	44.253	42.445	43.001	34.968	35.046
872	22.529	30.32	43.888	33.817	31.228	32.757	35.626	37.447	35.635	30.569	27.953	39.535	28.433	24.073	34.689	35.188	24.028	31.573	33.04	45.251	36.431	32.046	37.352	38.446	40.61	41.69	32.474	36.626	33.815	30.628	34.573	37.555	28.12	29.163	34.353	24.553	24.31	35.05	30.788	51.239	40.889	32.305	40.073	32.094	43.158	42.847	42.12	33.748	34.297
874	22.64	30.806	44.06	33.667	31.302	33.336	35.565	37.868	35.848	30.232	27.813	39.604	28.642	24.205	34.933	35.277	24.068	31.479	33.399	45.25	36.365	31.923	37.378	38.477	40.715	41.551	32.384	36.813	34.035	30.597	34.498	37.696	27.78	29.064	34.757	24.478	24.971	35.572	30.905	51.227	40.761	32.333	40.178	32.737	43.721	42.726	42.388	33.429	34.603
876	22.72	30.958	44.084	33.874	32.206	33.457	35.842	37.878	35.655	30.715	28.134	39.907	28.796	24.529	35.405	35.991	24.365	31.559	33.93	45.853	36.442	32.487	38.436	38.964	40.579	41.796	32.683	36.868	33.984	30.711	34.643	38.116	27.884	29.752	34.896	25.209	24.4	35.326	30.906	51.484	41.117	32.807	39.983	32.449	43.695	43.656	42.822	33.704	34.771
878	23.015	30.856	44.587	34.046	31.885	33.109	35.811	38.117	35.95	31.1	28.414	39.625	29.088	24.324	35.711	36.447	24.519	31.589	34.043	46.016	36.913	32.185	37.919	39.59	41.097	41.597	33.07	37.01	34.385	31.223	35.294	38.233	28.294	29.513	34.671	25.35	24.786	35.714	31.037	51.7	41.044	32.982	40.137	32.649	44.173	42.924	42.48	33.764	34.972
880	23.319	31.029	44.495	34.126	32.124	33.15	35.931	38.066	35.605	30.713	28.289	39.934	29.013	24.237	35.9	35.503	24.256	31.717	33.615	46.061	36.756	32.037	37.801	39.198	41.26	41.702	32.854	36.783	34.02	30.806	34.848	38.042	28.058	29.7	34.898	25.248	24.711	35.528	30.96	51.483	41.124	32.483	40.871	32.675	43.887	43.013	42.833	34.06	34.779
882	23.19	31.927	44.694	34.024	32.309	33.414	36.174	38.542	35.897	31.048	28.146	39.962	29.279	24.212	35.493	35.79	24.582	31.9	34.191	45.423	36.896	32.379	37.775	39.37	41.465	41.616	32.835	37.296	33.87	30.929	35.22	38.48	28.324	29.939	35.135	25.061	25.038	35.794	31.324	51.656	40.875	33.038	40.848	32.864	43.962	43.171	43.056	33.972	34.754
884	23.274	31.702	44.432	34.229	32.236	33.522	36.036	38.426	36.233	30.957	28.653	40.004	29.256	24.36	35.897	36.098	24.793	32.148	34.022	46.062	37.032	32.379	37.968	39.678	41.961	42.454	33.16	37.251	33.823	31.105	35.518	38.608	28.243	29.519	35.019	25.433	24.784	35.931	31.194	52.04	41.158	33.114	40.884	32.897	44.363	43.69	43.229	33.906	35.071
886	22.977	31.432	44.511	34.333	32.239	33.579	36.306	38.785	36.28	31.234	28.433	40.227	29.047	24.377	36.053	36.157	24.794	32.209	34.205	46.195	37.038	32.708	38.213	39.228	41.537	41.759	33.094	37.362	33.838	31.325	36.162	38.685	28.711	29.546	35.045	25.954	24.855	36.303	31.126	51.763	41.599	33.5	40.787	32.907	44.018	43.372	43.018	33.962	35.019
888	23.314	31.502	44.613	34.381	32.441	33.666	36.282	38.6	36.085	31.592	28.55	40.065	29.39	24.369	36.11	36.11	24.607	32.178	33.968	45.959	36.938	32.578	38.001	39.206	41.369	41.615	32.77	37.179	34.353	31.303	35.928	38.633	28.659	29.299	35.171	25.569	24.696	36.097	31.326	51.777	41.675	33.564	40.838	33.089	44.221	43.462	42.902	34.047	35.361
890	23.492	31.799	44.552	34.287	32.516	33.473	36.502	38.565	36.809	31.173	28.26	40.029	28.936	24.057	36.34	36.598	24.642	32.225	34.118	46.054	37.045	32.956	38.026	39.26	41.238	41.707	33.33	37.55	34.517	31.299	35.711	38.441	28.456	29.567	35.246	25.499	24.776	36.234	31.576	51.746	41.894	33.439	40.802	33.165	44.354	43.418	42.915	34.329	35.832
892	23.392	31.638	44.603	34.445	32.577	33.802	36.32	38.713	36.534	31.265	28.655	40.086	29.123	24.69	36.39	36.404	24.761	32.34	34.128	45.911	36.915	32.877	38.295	39.546	41.432	41.557	33.253	37.159	34.558	31.595	35.796	38.711	28.181	30.008	34.907	25.72	25.208	36.107	31.096	52	41.736	33.612	40.831	33.015	44.244	43.442	43.026	34.251	35.645
894	23.783	31.719	44.502	34.703	32.589	33.901	36.521	38.568	36.231	31.485	28.366	39.74	29.434	24.795	36.484	36.274	24.806	32.321	34.168	45.992	36.63	32.881	38.065	39.372	40.948	42.052	33.345	37.353	34.829	31.557	35.7	38.614	28.318	30.197	35.443	25.697	25.502	36.062	31.505	51.855	41.82	33.49	40.7	33.165	44.329	43.357	43.406	34.436	35.588
896	23.705	31.815	44.778	34.789	32.6	33.924	36.618	38.626	36.521	31.473	29.022	40.213	29.499	25.111	36.16	36.137	24.904	32.458	34.486	46.247	37.588	33.348	38.427	39.484	41.292	41.817	33.572	37.59	35.074	31.857	35.703	38.693	28.983	30.524	35.777	25.963	25.611	36.337	31.653	51.991	41.674	33.812	41.022	33.526	44.51	43.431	43.633	34.533	35.434
898	23.637	31.932	44.841	34.513	32.644	34.106	36.593	38.594	36.23	31.552	28.745	40.102	29.431	24.602	36.209	36.311	25.141	32.524	34.468	46.188	37.635	33.066	38.514	39.239	41.354	41.992	33.241	37.556	34.656	31.978	35.918	38.584	29.397	30.684	35.719	25.88	25.596	36.352	31.91	52.092	41.562	33.555	41.016	33.458	44.444	43.581	43.499	34.481	35.695
900	23.616	32.096	44.86	34.575	32.804	34.092	36.691	38.526	36.536	31.665	28.735	40.12	29.485	24.609	36.252	36.182	25.09	32.474	34.61	46.018	37.236	33.116	38.401	39.456	41.467	42.269	33.524	37.628	34.592	31.866	36.097	39.012	29.096	30.305	35.771	26.029	25.77	36.169	31.82	51.996	41.985	33.48	40.964	33.609	44.527	43.834	43.519	34.578	35.731
902	23.645	32.208	44.865	34.916	32.716	34.254	36.532	38.543	36.875	31.573	28.698	39.995	29.45	24.746	36.229	36.208	25.176	32.801	34.589	46.069	37.459	32.889	38.551	39.718	41.616	42.094	33.557	37.563	34.791	31.869	36.152	38.7	29.018	30.474	35.706	26.144	25.628	36.473	31.643	52.153	41.568	33.508	41.52	33.668	44.435	43.642	43.37	34.464	35.724
904	23.684	32.065	44.909	34.845	32.992	34.138	36.885	38.632	36.692	31.681	28.735	40.099	29.416	24.878	36.434	36.42	25.434	32.829	34.582	46.202	37.459	33.394	38.783	39.612	41.621	42.027	33.639	37.53	34.981	31.955	36.265	39	29.157	30.589	35.647	26.236	25.907	36.682	31.826	52.408	41.769	33.935	41.365	33.877	44.731	43.999	43.471	34.942	35.984
906	23.885	32.2	44.676	34.811	32.945	34.35	36.719	38.852	36.76	31.86	28.894	40.197	29.716	24.957	36.589	36.56	25.353	32.805	34.791	46.203	37.622	33.353	38.88	39.751	41.638	42.232	33.789	37.609	35.06	32.282	36.232	39.034	29.181	30.348	35.657	26.403	25.985	36.376	31.897	52.268	41.74	34.123	41.206	33.9	44.793	43.831	43.715	34.513	36.015
908	23.869	32.354	45.041	35.004	33.228	34.189	36.962	39.097	36.904	32.107	28.945	40.177	30.02	24.898	36.877	36.771	25.467	32.937	34.892	46.54	37.814	33.188	38.736	39.651	41.464	41.895	33.796	37.813	35.265	32.132	36.363	39.07	29.108	30.534	35.822	26.517	26.077	36.65	32.005	52.355	42.242	34.38	41.281	34.008	44.908	44.103	43.755	34.87	35.942
910	23.924	32.347	45.11	35.08	33.082	34.108	37.057	38.978	37.026	32.106	28.984	40.192	29.653	25.043	36.989	36.795	25.648	32.955	34.854	46.427	37.787	33.08	38.862	39.785	41.621	42.189	33.944	37.824	35.119	32.344	36.24	38.971	29.279	30.725	36.02	26.6	25.975	36.695	31.977	52.35	42.117	34.164	41.231	34.026	44.866	44.319	43.551	34.903	36.141
912	24.04	32.265	45.145	35.137	33.239	34.462	37.03	39.043	36.913	32.266	29.076	40.273	30.072	25.143	37.097	36.74	25.56	33.006	34.835	46.736	37.633	33.201	38.837	39.856	41.872	42.212	33.869	37.933	35.177	32.458	36.526	39.214	29.571	30.793	35.96	26.695	26.054	37.005	32.111	52.47	42.091	34.212	41.531	33.978	44.885	44.424	43.878	34.969	36.283
914	24.012	32.317	45.221	34.999	33.34	34.485	37.102	39.056	37.021	32.141	29.113	40.277	30.072	25.161	37.264	36.517	25.613	32.969	34.932	46.573	38.051	33.321	38.955	39.891	41.748	42.199	33.922	37.981	35.236	32.447	36.592	39.096	29.253	30.755	35.932	26.606	26.198	36.767	32.032	52.522	42.185	34.275	41.679	34.335	44.939	44.428	43.881	34.791	36.303
916	24.131	32.365	45.269	35.279	33.302	34.574	37.174	39.304	37.291	32.221	29.217	40.304	30.233	25.033	37.21	36.734	25.751	33.227	34.971	46.579	38.107	33.697	39.138	40.072	41.941	42.273	34.006	37.868	35.45	32.639	36.617	39.363	29.609	30.596	36.118	26.725	26.206	36.852	32.207	52.491	42.4	34.314	41.728	34.491	45.007	44.558	44.079	34.69	36.42
918	24.095	32.648	45.346	35.288	33.442	34.611	37.209	39.224	37.233	32.423	29.23	40.465	30.373	25.321	37.25	36.951	25.808	33.405	34.861	46.616	38.2	33.863	39.059	39.976	42.002	42.458	34.043	38.048	35.391	32.723	36.786	39.509	29.703	30.749	36.174	26.881	26.321	36.965	32.36	52.553	42.399	34.176	41.72	34.54	45.156	44.479	44.158	35.092	36.584
920	24.172	32.503	45.261	35.533	33.627	34.898	37.341	39.389	37.337	32.572	29.308	40.626	30.232	25.274	37.393	37.134	25.884	33.339	35.372	46.787	38.321	33.889	39.208	40.121	41.878	42.409	34.406	38.398	35.48	32.919	37.011	39.584	29.854	30.789	36.363	27.195	26.452	36.953	32.454	52.428	42.645	34.834	41.858	34.665	45.342	44.837	44.265	35.303	36.692
922	24.314	32.577	45.339	35.671	33.7	34.888	37.301	39.301	37.367	32.51	29.152	40.579	30.181	25.276	37.353	37.026	26.023	33.479	35.411	46.694	38.201	34.023	39.232	40.163	42.05	42.424	34.29	38.666	35.464	32.906	36.983	39.731	29.719	30.884	36.414	27.25	26.552	36.821	32.569	52.679	42.38	34.753	41.919	34.618	45.289	44.594	44.307	35.444	36.671
924	24.349	32.64	45.402	35.633	33.816	34.749	37.308	39.332	37.367	32.526	29.248	40.654	30.328	25.244	37.465	37.012	26.083	33.59	35.166	46.689	38.233	33.922	39.279	40.195	41.991	42.494	34.383	38.399	35.491	32.967	37.097	39.578	29.874	30.909	36.509	27.225	26.552	36.929	32.591	52.731	42.449	34.649	41.89	34.822	45.166	44.691	44.316	35.434	36.837
926	24.342	32.844	45.347	35.621	33.825	34.81	37.385	39.522	37.331	32.597	29.172	40.548	30.677	25.311	37.581	37.002	26.209	33.727	35.323	46.753	38.32	33.964	39.519	40.334	42.011	42.482	34.529	38.375	35.571	33.046	37.208	39.68	29.878	31.202	36.399	27.198	26.499	37.237	32.47	52.908	42.543	34.693	41.804	34.872	45.121	44.788	44.38	35.298	36.9
928	24.385	32.966	45.382	35.649	33.86	34.976	37.526	39.516	37.395	32.618	29.034	40.519	30.824	25.314	37.546	36.975	26.2	33.696	35.404	46.835	38.484	34.024	39.384	40.246	41.966	42.468	34.541	38.305	35.92	33.192	37.352	39.672	30.06	31.014	36.556	27.33	26.795	37.277	32.643	52.985	42.661	34.718	41.861	34.913	45.346	44.782	44.479	35.387	37.096
930	24.418	32.931	45.571	35.743	33.952	35.071	37.779	39.475	37.614	32.807	29.418	40.567	30.883	25.558	37.736	37.344	26.311	33.668	35.61	46.878	38.46	34.17	39.403	40.275	42.095	42.474	34.587	38.396	35.853	33.444	37.369	39.65	30.052	31.136	36.585	27.397	26.891	37.45	32.748	52.939	42.76	34.954	42.072	34.898	45.516	45.058	44.491	35.461	37.027
932	24.419	32.9	45.416	35.961	34.151	35.099	37.641	39.53	37.621	32.884	29.431	40.669	30.84	25.549	37.817	37.346	26.228	33.977	35.651	46.981	38.475	34.157	39.485	40.369	42.249	42.481	34.616	38.518	36.015	33.278	37.35	39.775	29.964	31.105	36.633	27.53	26.957	37.332	32.808	52.919	42.628	34.945	42.097	35.095	45.552	44.943	44.641	35.714	37.205
934	24.585	33.035	45.512	35.881	34.159	35.302	37.564	39.684	37.466	33.119	29.497	40.592	30.894	25.477	37.868	37.353	26.401	33.833	35.839	47.024	38.631	34.227	39.512	40.302	42.021	42.466	34.791	38.68	35.946	33.474	37.271	39.985	30.051	31.227	36.558	27.638	27.142	37.361	32.838	52.899	42.705	35.058	42.177	35.187	45.603	45.098	44.567	35.715	37.118
936	24.636	33.222	45.699	35.877	34.246	35.307	37.753	39.676	37.663	33.187	29.787	40.758	30.926	25.566	37.965	37.546	26.521	33.978	35.944	47.069	38.563	34.22	39.665	40.338	42.025	42.543	34.843	38.634	35.98	33.627	37.316	39.983	30.36	31.347	36.7	27.806	27.092	37.577	32.895	52.91	42.8	35.127	42.239	35.237	45.606	45.251	44.808	35.742	37.269
938	24.656	33.283	45.765	36.079	34.358	35.395	37.756	39.752	37.764	33.339	29.777	40.784	30.907	25.535	38.079	37.608	26.527	34.164	35.846	47.106	38.754	34.306	39.705	40.44	42.163	42.541	34.869	38.762	36.025	33.642	37.292	39.963	30.538	31.474	36.834	27.818	27.158	37.752	33.031	53.116	42.823	35.191	42.376	35.344	45.829	45.315	44.913	35.743	37.382
940	24.711	33.35	45.789	36.168	34.387	35.316	37.808	39.693	37.799	33.217	29.725	40.792	30.999	25.691	38.203	37.552	26.677	34.128	35.922	47.219	38.726	34.318	39.716	40.569	42.239	42.632	34.811	38.833	36.015	33.675	37.409	40.073	30.389	31.489	36.836	27.906	27.246	37.683	33.014	53.167	42.937	35.218	42.362	35.334	45.858	45.38	44.893	35.958	37.451
942	24.792	33.279	45.735	36.09	34.407	35.378	37.918	39.775	37.902	33.296	29.753	40.79	31.095	25.73	38.201	37.625	26.708	34.047	35.909	47.169	38.778	34.398	39.735	40.595	42.29	42.777	34.741	38.935	36.035	33.654	37.533	40.046	30.432	31.554	36.947	28.052	27.275	37.706	32.986	53.107	42.957	35.096	42.429	35.381	45.815	45.38	44.998	35.838	37.594
944	24.873	33.395	45.918	36.293	34.532	35.581	37.966	39.887	37.932	33.276	29.783	40.857	31.269	25.607	38.41	37.709	26.692	34.01	36.033	47.359	38.97	34.465	39.824	40.492	42.351	42.663	35.089	38.976	36.121	34.051	37.732	40.243	30.528	31.558	37.019	28.08	27.473	37.731	33.021	53.079	43.105	35.218	42.527	35.45	45.889	45.523	45.08	36.058	37.601
946	24.828	33.43	45.884	36.263	34.56	35.536	37.889	39.869	38.035	33.455	29.866	40.828	31.417	25.809	38.382	37.715	26.787	34.279	36.049	47.296	38.979	34.616	39.859	40.685	42.3	42.637	35.254	38.961	36.095	33.937	37.778	40.229	30.616	31.482	37.095	28.146	27.532	37.831	33.14	53.255	43.115	35.468	42.503	35.441	45.807	45.566	45.136	36.024	37.75
948	24.959	33.594	45.918	36.304	34.638	35.59	38.005	39.826	38.028	33.513	29.85	40.863	31.389	25.895	38.494	37.888	26.925	34.497	36.196	47.458	39.02	34.593	39.886	40.61	42.349	42.711	35.258	39.03	36.326	34.1	37.723	40.271	30.66	31.617	37.169	28.383	27.588	37.873	33.251	53.286	43.113	35.559	42.644	35.709	45.875	45.661	45.103	36.094	37.897
950	24.906	33.651	45.992	36.433	34.734	35.601	37.97	39.939	37.978	33.551	29.949	40.962	31.419	26.012	38.521	37.87	27.019	34.553	36.284	47.496	39.106	34.696	40.003	40.614	42.397	42.744	35.335	39.082	36.282	34.108	37.932	40.286	30.682	31.689	37.199	28.434	27.782	37.845	33.217	53.452	43.217	35.693	42.611	35.903	46.081	45.686	45.279	36.151	37.888
952	25.059	33.672	46.06	36.487	34.849	35.813	38.185	40.042	38.132	33.593	29.966	40.963	31.52	26.211	38.747	37.881	27.14	34.69	36.356	47.557	39.331	34.719	40.019	40.538	42.424	42.891	35.275	39.178	36.55	34.23	38.052	40.344	30.713	31.838	37.143	28.492	27.804	38.025	33.315	53.416	43.218	35.755	42.847	36.004	46.188	45.856	45.308	36.257	38.027
954	25.198	33.682	46.096	36.5	34.931	35.679	38.296	39.908	38.179	33.635	29.975	40.949	31.524	26.208	38.689	37.935	27.179	34.505	36.341	47.597	39.176	34.749	40.087	40.717	42.467	42.801	35.263	39.206	36.598	34.305	38.179	40.428	30.892	31.924	37.255	28.421	27.808	38.078	33.46	53.43	43.318	35.759	42.804	35.998	46.255	45.948	45.363	36.413	38.076
956	25.165	33.767	46.076	36.61	34.919	35.854	38.123	40.135	38.181	33.754	30.049	40.986	31.663	26.127	38.728	37.926	27.271	34.612	36.331	47.552	39.299	34.823	40.06	40.887	42.433	42.789	35.386	39.199	36.722	34.282	38.313	40.418	30.92	31.885	37.238	28.551	27.829	38.145	33.568	53.31	43.319	35.737	42.824	36.086	46.269	45.906	45.423	36.411	38.099
958	25.209	33.806	46.169	36.606	35.003	35.935	38.154	40.218	38.449	33.828	30.025	41.012	31.766	26.106	38.852	37.926	27.281	34.735	36.417	47.572	39.329	35.017	40.195	40.969	42.523	42.909	35.468	39.203	36.667	34.407	38.132	40.541	30.956	31.959	37.209	28.696	27.928	38.168	33.574	53.463	43.376	35.726	42.903	36.071	46.22	46.03	45.438	36.511	38.078
960	25.214	33.903	46.211	36.762	35.105	36.065	38.377	40.369	38.469	34.052	30.138	41.038	31.811	26.103	39.094	38.06	27.304	34.676	36.587	47.738	39.513	35.14	40.325	41.133	42.642	42.926	35.633	39.311	36.812	34.69	38.182	40.632	31.08	32.03	37.512	28.782	28.044	38.335	33.664	53.526	43.471	35.935	43.084	36.19	46.366	46.172	45.596	36.573	38.326
962	25.397	33.875	46.354	36.763	35.152	36.078	38.546	40.409	38.411	34.066	30.109	41.091	31.968	26.244	39.229	38.156	27.437	34.802	36.628	47.844	39.561	35.181	40.364	40.95	42.575	42.887	35.726	39.275	36.799	34.673	38.277	40.661	31.113	32.177	37.573	28.926	28.088	38.37	33.687	53.675	43.589	36.111	43.104	36.283	46.373	46.226	45.71	36.613	38.493
964	25.408	33.913	46.451	36.912	35.287	36.12	38.623	40.419	38.537	34.165	30.257	41.217	32.02	26.308	39.324	38.181	27.494	34.931	36.634	48.019	39.611	35.183	40.419	40.978	42.578	42.916	35.924	39.39	36.938	34.859	38.515	40.764	31.192	32.231	37.566	28.967	28.185	38.384	33.715	53.713	43.576	36.258	43.139	36.304	46.503	46.295	45.735	36.579	38.475
966	25.454	34.069	46.502	36.971	35.439	36.23	38.68	40.461	38.596	34.13	30.305	41.275	31.978	26.327	39.259	38.291	27.702	34.982	36.753	47.945	39.725	35.332	40.517	41.011	42.618	42.97	36.034	39.576	36.946	34.898	38.645	40.962	31.228	32.565	37.697	29.111	28.317	38.526	33.793	53.785	43.734	36.238	43.226	36.552	46.627	46.423	45.917	36.714	38.554
968	25.472	34.145	46.552	37.042	35.508	36.231	38.689	40.485	38.65	34.392	30.28	41.325	32.066	26.45	39.421	38.438	27.709	35.032	36.847	47.932	39.832	35.398	40.583	41.126	42.657	43.12	36.008	39.763	37	34.871	38.801	41.086	31.353	32.613	37.794	29.163	28.402	38.643	33.852	53.81	43.819	36.311	43.318	36.66	46.677	46.544	45.974	36.818	38.729
970	25.572	34.243	46.557	37.179	35.534	36.375	38.716	40.537	38.74	34.346	30.457	41.293	32.247	26.511	39.491	38.418	27.776	35.101	36.958	47.95	39.905	35.375	40.707	41.258	42.81	43.242	36.033	39.716	37.06	35.07	38.764	41.065	31.429	32.596	37.962	29.223	28.52	38.66	33.942	53.811	43.916	36.358	43.349	36.74	46.798	46.581	45.985	36.96	38.785
972	25.652	34.435	46.57	37.157	35.652	36.387	38.724	40.59	38.743	34.385	30.406	41.341	32.293	26.526	39.565	38.447	27.814	35.223	37.096	48.014	39.947	35.502	40.683	41.361	42.862	43.133	36.109	39.706	37.089	35.127	38.769	41.042	31.477	32.751	37.933	29.313	28.561	38.661	34.054	53.85	43.954	36.455	43.427	36.868	46.848	46.642	46.093	36.959	38.864
974	25.675	34.484	46.631	37.164	35.711	36.455	38.784	40.612	38.743	34.499	30.427	41.444	32.373	26.551	39.601	38.468	27.938	35.296	37.085	47.987	39.906	35.51	40.762	41.278	42.928	43.168	36.195	39.804	37.188	35.212	38.801	41.084	31.526	32.748	37.972	29.383	28.63	38.727	34.075	53.885	43.996	36.525	43.515	36.875	46.788	46.623	46.015	36.993	38.943
976	25.72	34.48	46.664	37.331	35.789	36.618	38.902	40.666	38.86	34.667	30.566	41.503	32.376	26.603	39.721	38.565	27.971	35.362	37.143	48.082	40.008	35.616	40.893	41.312	42.901	43.248	36.207	39.96	37.202	35.302	38.846	41.166	31.631	32.855	38.131	29.509	28.751	38.714	34.108	54.007	43.973	36.648	43.633	36.954	46.854	46.688	46.125	37.042	39.045
978	25.74	34.491	46.692	37.488	35.803	36.643	38.976	40.82	38.964	34.733	30.629	41.506	32.342	26.599	39.792	38.641	28.003	35.582	37.238	48.169	40.08	35.696	40.932	41.373	42.934	43.221	36.311	39.973	37.382	35.37	39.006	41.251	31.737	32.895	38.215	29.592	28.895	38.731	34.238	54.002	43.997	36.709	43.596	36.989	46.991	46.787	46.24	37.162	39.064
980	25.766	34.601	46.669	37.478	35.826	36.617	39.068	40.802	39.065	34.761	30.651	41.466	32.404	26.575	39.831	38.612	28.178	35.584	37.226	48.209	40.11	35.676	40.901	41.476	42.925	43.2	36.34	40.013	37.43	35.487	39.108	41.377	31.764	32.953	38.115	29.744	28.894	38.882	34.309	54.052	44.024	36.718	43.511	37.12	46.99	46.801	46.207	37.269	39.172
982	25.811	34.691	46.808	37.544	35.9	36.743	39.1	40.858	39.116	34.831	30.738	41.455	32.64	26.74	39.923	38.74	28.207	35.663	37.308	48.208	40.189	35.822	40.974	41.518	42.907	43.161	36.418	40.125	37.475	35.551	39.186	41.441	31.842	33.083	38.175	29.804	29.005	38.973	34.361	54.114	44.113	36.777	43.68	37.156	47.045	46.901	46.263	37.261	39.283
984	25.921	34.756	46.823	37.554	36.069	36.797	39.203	40.866	39.12	34.893	30.775	41.465	32.651	26.768	39.987	38.801	28.336	35.69	37.444	48.325	40.315	35.887	41.082	41.492	42.952	43.27	36.505	40.123	37.626	35.651	39.216	41.403	31.876	33.18	38.245	29.851	29.083	38.991	34.406	54.201	44.156	36.837	43.701	37.232	47.177	46.969	46.318	37.395	39.4
986	25.934	34.8	46.978	37.601	36.254	36.964	39.232	40.944	39.238	34.963	30.808	41.58	32.824	26.84	40.113	38.868	28.374	35.719	37.519	48.374	40.266	36.03	41.087	41.444	42.963	43.271	36.556	40.176	37.679	35.781	39.272	41.448	31.997	33.212	38.377	29.964	29.158	39.089	34.466	54.215	44.265	36.954	43.807	37.376	47.232	47.114	46.402	37.501	39.448
988	25.969	34.893	47.022	37.727	36.326	37.013	39.256	40.983	39.245	35.028	30.841	41.511	32.949	26.899	40.134	39.013	28.471	35.746	37.548	48.391	40.289	36.02	41.101	41.531	42.928	43.287	36.634	40.237	37.708	35.88	39.392	41.527	32.096	33.327	38.473	30.115	29.226	39.095	34.536	54.289	44.303	37.05	43.828	37.434	47.222	47.13	46.486	37.53	39.554
990	25.983	34.918	47.011	37.769	36.317	37.03	39.209	41.018	39.239	35.134	30.836	41.616	33.008	26.94	40.192	39.084	28.555	35.824	37.595	48.463	40.372	36.079	41.214	41.528	43.006	43.26	36.691	40.256	37.769	35.959	39.408	41.553	32.177	33.382	38.476	30.199	29.314	39.125	34.532	54.329	44.33	37.121	43.925	37.495	47.293	47.191	46.538	37.603	39.578
992	26.113	35.032	46.996	37.792	36.294	37.061	39.261	41.063	39.299	35.194	30.894	41.71	32.957	26.97	40.242	38.983	28.602	36.034	37.704	48.506	40.423	36.145	41.281	41.593	43.088	43.295	36.721	40.262	37.789	35.927	39.433	41.63	32.203	33.38	38.427	30.295	29.395	39.239	34.581	54.377	44.37	37.204	43.932	37.621	47.327	47.306	46.72	37.657	39.562
994	26.144	35.007	47.109	37.927	36.553	37.116	39.387	41.173	39.391	35.264	30.953	41.767	33.085	27.074	40.437	39.041	28.702	36.02	37.722	48.61	40.522	36.245	41.265	41.634	43.093	43.317	36.87	40.343	37.863	36.026	39.529	41.718	32.307	33.482	38.569	30.358	29.524	39.297	34.636	54.376	44.442	37.266	44.025	37.71	47.449	47.335	46.798	37.736	39.613
996	26.262	35.049	47.127	37.917	36.593	37.179	39.406	41.187	39.387	35.343	30.975	41.822	33.096	27.104	40.505	39.074	28.762	36.035	37.738	48.62	40.522	36.269	41.303	41.64	43.157	43.376	36.886	40.352	37.889	36.11	39.58	41.76	32.381	33.586	38.622	30.423	29.608	39.362	34.706	54.431	44.508	37.259	44.08	37.73	47.444	47.412	46.833	37.751	39.704
998	26.285	35.13	47.212	37.969	36.624	37.157	39.398	41.187	39.439	35.463	31.05	41.731	33.149	27.138	40.564	39.124	28.797	36.092	37.774	48.579	40.606	36.294	41.351	41.703	43.154	43.421	36.945	40.443	37.927	36.215	39.678	41.784	32.381	33.634	38.616	30.53	29.634	39.371	34.782	54.435	44.486	37.275	44.116	37.808	47.433	47.495	46.857	37.716	39.822
1000	26.352	35.266	47.291	38.004	36.577	37.241	39.439	41.303	39.461	35.514	31.108	41.798	33.281	27.185	40.608	39.155	28.901	36.228	37.836	48.661	40.712	36.297	41.424	41.775	43.225	43.428	37.004	40.568	38.016	36.265	39.72	41.833	32.444	33.658	38.699	30.631	29.731	39.433	34.844	54.523	44.58	37.349	44.241	37.84	47.505	47.545	46.877	37.798	39.843
1002	26.365	35.317	47.295	38.079	36.648	37.319	39.552	41.336	39.567	35.498	31.174	41.807	33.353	27.205	40.673	39.211	28.98	36.224	37.879	48.767	40.76	36.378	41.525	41.765	43.277	43.46	37.052	40.646	38.123	36.318	39.798	41.923	32.537	33.76	38.805	30.695	29.842	39.476	34.874	54.552	44.638	37.503	44.258	37.92	47.698	47.619	46.978	37.848	39.985
1004	26.378	35.309	47.327	38.131	36.769	37.407	39.589	41.342	39.594	35.561	31.19	41.854	33.412	27.243	40.737	39.259	29.074	36.213	37.96	48.758	40.779	36.438	41.58	41.847	43.18	43.484	37.117	40.672	38.105	36.398	39.83	41.953	32.562	33.793	38.808	30.745	29.944	39.579	34.985	54.594	44.684	37.526	44.302	38.041	47.792	47.675	46.992	37.904	40.085
1006	26.418	35.279	47.357	38.171	36.855	37.457	39.618	41.396	39.605	35.617	31.199	41.926	33.506	27.42	40.801	39.347	29.153	36.241	38.011	48.765	40.814	36.519	41.64	41.931	43.243	43.514	37.186	40.68	38.168	36.454	39.912	41.967	32.657	34.025	38.88	30.793	29.949	39.611	35.029	54.622	44.772	37.574	44.419	38.082	47.823	47.712	47.069	38.059	40.181
1008	26.515	35.345	47.425	38.244	36.923	37.477	39.731	41.47	39.757	35.77	31.263	41.96	33.513	27.436	40.887	39.407	29.211	36.371	38.125	48.827	40.906	36.545	41.663	41.878	43.314	43.476	37.252	40.717	38.252	36.55	40.017	42.049	32.738	34.698	38.924	30.871	30.045	39.663	35.051	54.71	44.745	37.672	44.462	38.172	47.813	47.815	47.134	38.102	40.28
1010	26.504	35.392	47.489	38.317	36.942	37.519	39.757	41.532	39.796	35.802	31.306	41.902	33.603	27.474	40.961	39.436	29.295	36.416	38.178	48.838	40.982	36.651	41.68	41.882	43.391	43.503	37.3	40.774	38.252	36.63	40.056	42.141	32.81	34.776	38.964	30.939	30.149	39.692	35.038	54.717	44.848	37.737	44.437	38.268	47.853	47.882	47.197	38.151	40.277
1012	26.596	35.487	47.49	38.408	37.082	37.579	39.795	41.57	39.821	35.88	31.345	41.967	33.594	27.53	41.03	39.469	29.379	36.452	38.23	48.938	41.03	36.709	41.743	41.966	43.443	43.587	37.399	40.898	38.282	36.714	40.149	42.214	32.842	34.859	39.044	31.07	30.252	39.775	35.119	54.727	44.883	37.795	44.537	38.325	47.902	47.933	47.303	38.162	40.311
1014	26.608	35.53	47.469	38.507	37.201	37.628	39.816	41.618	39.861	35.914	31.42	41.992	33.687	27.542	41.114	39.478	29.4	36.531	38.265	48.978	41.083	36.732	41.767	42	43.404	43.568	37.479	40.956	38.394	36.839	40.217	42.238	32.908	34.965	39.13	31.218	30.289	39.806	35.142	54.786	44.936	37.848	44.629	38.447	47.983	47.996	47.331	38.265	40.496
1016	26.707	35.649	47.534	38.515	37.184	37.707	39.89	41.642	39.963	35.951	31.398	41.994	33.726	27.563	41.176	39.451	29.541	36.588	38.326	49.021	41.166	36.823	41.89	42.011	43.433	43.614	37.469	40.963	38.509	36.84	40.238	42.243	32.949	34.971	39.106	31.279	30.373	39.875	35.212	54.868	44.955	37.943	44.678	38.522	48.003	48.019	47.363	38.331	40.569
1018	26.786	35.727	47.58	38.575	37.245	37.758	39.954	41.682	40.001	36.058	31.353	41.995	33.837	27.639	41.228	39.506	29.611	36.713	38.348	49.077	41.182	36.85	41.936	42.074	43.444	43.634	37.493	41.016	38.576	36.941	40.298	42.297	33.017	35.041	39.166	31.392	30.466	39.891	35.27	54.871	45.014	38.043	44.698	38.588	48.028	48.09	47.394	38.377	40.635
1020	26.847	35.773	47.62	38.662	37.346	37.836	39.977	41.727	40.008	36.122	31.413	42.028	33.911	27.678	41.328	39.618	29.674	36.774	38.402	49.148	41.225	36.938	41.995	42.126	43.472	43.709	37.656	41.096	38.655	37.004	40.315	42.317	33.043	35.167	39.222	31.492	30.515	39.952	35.321	54.902	45.071	38.077	44.79	38.633	48.126	48.191	47.49	38.453	40.696
1022	26.873	35.797	47.705	38.655	37.401	37.89	40.04	41.798	40.113	36.211	31.476	42.077	33.924	27.693	41.469	39.733	29.726	36.811	38.483	49.166	41.316	36.951	42.012	42.141	43.499	43.695	37.743	41.104	38.65	37.106	40.368	42.345	33.049	35.201	39.31	31.551	30.617	40.019	35.357	54.879	45.127	38.117	44.817	38.699	48.167	48.249	47.566	38.47	40.767
1024	26.935	35.879	47.739	38.691	37.458	37.915	40.058	41.826	40.095	36.276	31.475	42.079	33.922	27.719	41.467	39.765	29.825	36.86	38.526	49.172	41.368	37.009	42.059	42.175	43.566	43.702	37.87	41.16	38.725	37.165	40.502	42.384	33.102	35.273	39.361	31.582	30.595	40.086	35.408	54.942	45.174	38.181	44.886	38.799	48.2	48.316	47.635	38.471	40.877
1026	26.931	35.888	47.771	38.75	37.548	37.987	40.123	41.867	40.113	36.35	31.599	42.112	33.973	27.782	41.514	39.771	29.886	36.88	38.572	49.213	41.414	37.096	42.076	42.185	43.628	43.702	37.861	41.236	38.746	37.206	40.542	42.546	33.151	35.376	39.432	31.636	30.674	40.109	35.442	54.936	45.229	38.302	44.873	38.878	48.271	48.398	47.661	38.559	40.935
1028	26.941	35.936	47.815	38.827	37.628	38	40.179	41.886	40.198	36.412	31.631	42.139	34.012	27.838	41.615	39.837	29.887	36.919	38.662	49.263	41.474	37.179	42.153	42.279	43.554	43.705	37.902	41.266	38.829	37.29	40.613	42.619	33.258	35.426	39.448	31.755	30.794	40.13	35.487	54.959	45.281	38.302	44.947	38.915	48.336	48.517	47.743	38.6	40.971
1030	27.018	36.025	47.858	38.93	37.645	38.044	40.204	41.923	40.186	36.455	31.658	42.17	34.121	27.896	41.629	39.831	29.964	37.007	38.722	49.277	41.513	37.212	42.221	42.326	43.58	43.77	37.966	41.293	38.849	37.37	40.74	42.598	33.331	35.523	39.484	31.803	30.895	40.213	35.558	55.019	45.336	38.395	45.008	38.964	48.384	48.527	47.777	38.679	41.063
1032	27.065	36.053	47.875	38.934	37.717	38.135	40.235	41.953	40.257	36.503	31.695	42.197	34.205	27.891	41.682	39.834	30.017	37.046	38.745	49.286	41.545	37.234	42.284	42.324	43.673	43.746	38.002	41.305	38.895	37.428	40.799	42.592	33.425	35.569	39.542	31.888	30.915	40.234	35.616	55.059	45.315	38.397	44.996	39.029	48.452	48.55	47.809	38.725	41.133
1034	27.088	36.097	47.894	38.971	37.823	38.191	40.269	41.992	40.33	36.547	31.701	42.189	34.357	27.933	41.731	39.903	30.068	37.049	38.789	49.331	41.632	37.294	42.293	42.343	43.629	43.736	38.044	41.342	38.955	37.475	40.777	42.642	33.49	35.647	39.599	31.967	30.946	40.265	35.642	55.028	45.347	38.445	45.09	39.109	48.473	48.61	47.824	38.79	41.208
1036	27.141	36.118	47.985	39.01	37.872	38.278	40.359	42.049	40.436	36.65	31.769	42.248	34.411	27.959	41.83	39.957	30.137	37.071	38.866	49.419	41.654	37.368	42.346	42.361	43.667	43.778	38.11	41.41	38.967	37.57	40.866	42.715	33.495	35.709	39.659	32.026	31.049	40.374	35.674	55.091	45.435	38.568	45.156	39.197	48.532	48.671	47.94	38.876	41.265
1038	27.197	36.137	48.014	39.067	37.92	38.333	40.424	42.12	40.501	36.727	31.763	42.268	34.439	28.024	41.88	39.968	30.23	37.155	38.926	49.479	41.711	37.432	42.382	42.385	43.713	43.799	38.191	41.554	39.056	37.632	40.92	42.756	33.605	35.817	39.719	32.109	31.199	40.427	35.701	55.113	45.499	38.608	45.238	39.293	48.608	48.72	48.008	38.923	41.319
1040	27.258	36.203	48.007	39.114	37.975	38.322	40.435	42.124	40.504	36.748	31.776	42.244	34.436	28.036	41.897	39.999	30.297	37.295	38.964	49.442	41.755	37.469	42.442	42.438	43.738	43.83	38.255	41.575	39.131	37.678	40.994	42.749	33.62	35.833	39.749	32.213	31.237	40.409	35.742	55.133	45.501	38.667	45.253	39.375	48.605	48.765	48.006	38.945	41.354
1042	27.307	36.33	48.025	39.148	38.004	38.408	40.46	42.145	40.489	36.835	31.804	42.246	34.479	28.024	41.921	40.017	30.385	37.336	38.976	49.422	41.763	37.528	42.497	42.453	43.724	43.883	38.287	41.568	39.195	37.785	41.021	42.796	33.651	35.881	39.721	32.318	31.283	40.428	35.74	55.18	45.524	38.696	45.231	39.421	48.628	48.798	48.054	38.959	41.408
1044	27.313	36.414	48.055	39.183	38.063	38.439	40.473	42.165	40.513	36.876	31.849	42.258	34.525	28.089	41.969	40.064	30.434	37.376	39.01	49.451	41.782	37.545	42.534	42.469	43.715	43.868	38.3	41.591	39.225	37.804	41.04	42.799	33.713	35.949	39.77	32.324	31.358	40.515	35.76	55.177	45.546	38.72	45.274	39.429	48.663	48.849	48.102	38.992	41.502
1046	27.323	36.401	48.038	39.231	38.118	38.479	40.491	42.213	40.58	36.902	31.892	42.263	34.547	28.091	42.027	40.107	30.441	37.417	39.046	49.438	41.814	37.585	42.571	42.474	43.746	43.871	38.356	41.607	39.268	37.851	41.102	42.804	33.779	36.044	39.791	32.379	31.431	40.568	35.808	55.219	45.596	38.793	45.319	39.462	48.728	48.87	48.156	39.056	41.579
1048	27.342	36.435	48.082	39.289	38.185	38.501	40.554	42.277	40.622	36.937	31.938	42.32	34.645	28.143	42.113	40.152	30.525	37.446	39.092	49.521	41.881	37.623	42.566	42.471	43.777	43.877	38.442	41.663	39.296	37.915	41.138	42.867	33.817	36.11	39.817	32.451	31.521	40.559	35.912	55.262	45.666	38.841	45.365	39.515	48.76	48.91	48.211	39.13	41.64
1050	27.359	36.449	48.101	39.328	38.257	38.524	40.585	42.286	40.648	37.03	31.968	42.372	34.752	28.209	42.256	40.158	30.663	37.516	39.14	49.573	41.993	37.697	42.589	42.498	43.824	43.908	38.502	41.688	39.292	37.982	41.178	42.942	33.839	36.153	39.915	32.509	31.541	40.599	35.934	55.275	45.728	38.889	45.44	39.571	48.772	48.991	48.24	39.189	41.696
1052	27.43	36.48	48.128	39.397	38.323	38.595	40.629	42.318	40.698	37.066	31.992	42.381	34.767	28.299	42.336	40.167	30.718	37.57	39.206	49.627	42.054	37.802	42.678	42.541	43.873	43.921	38.569	41.761	39.327	38.053	41.313	42.98	33.897	36.209	40.026	32.591	31.585	40.692	35.969	55.319	45.752	38.963	45.485	39.69	48.827	49.022	48.262	39.218	41.768
1054	27.47	36.496	48.142	39.418	38.361	38.628	40.722	42.373	40.748	37.151	32.032	42.372	34.824	28.317	42.404	40.185	30.763	37.655	39.222	49.606	42.095	37.819	42.732	42.537	43.884	43.926	38.59	41.794	39.374	38.135	41.346	43.014	33.941	36.293	40.006	32.714	31.707	40.716	36.004	55.32	45.746	39.011	45.515	39.76	48.861	49.062	48.323	39.235	41.816
1056	27.498	36.565	48.193	39.463	38.397	38.673	40.755	42.382	40.773	37.214	32.079	42.386	34.853	28.25	42.419	40.234	30.812	37.658	39.221	49.634	42.063	37.843	42.786	42.594	43.879	43.952	38.61	41.839	39.406	38.169	41.37	43.051	33.951	36.373	40.037	32.779	31.786	40.711	36.021	55.419	45.779	39.068	45.54	39.861	48.909	49.126	48.353	39.278	41.894
1058	27.53	36.64	48.229	39.577	38.482	38.726	40.768	42.402	40.826	37.224	32.096	42.398	34.881	28.299	42.408	40.26	30.868	37.704	39.278	49.666	42.081	37.87	42.812	42.648	43.904	43.969	38.625	41.857	39.506	38.22	41.418	43.091	33.995	36.406	40.084	32.81	31.85	40.776	36.027	55.468	45.791	39.107	45.572	39.939	48.912	49.15	48.377	39.328	41.962
1060	27.559	36.732	48.271	39.604	38.552	38.797	40.796	42.47	40.889	37.264	32.115	42.423	34.926	28.39	42.484	40.295	30.969	37.793	39.377	49.699	42.097	37.936	42.885	42.665	43.907	43.964	38.71	41.92	39.63	38.333	41.472	43.093	34.052	36.48	40.136	32.884	31.92	40.823	36.076	55.488	45.878	39.149	45.623	39.944	48.968	49.198	48.412	39.362	42.06
1062	27.643	36.782	48.304	39.642	38.605	38.826	40.827	42.489	40.924	37.371	32.177	42.461	35.026	28.491	42.593	40.345	31.021	37.804	39.441	49.734	42.219	37.985	42.893	42.66	43.905	43.957	38.797	41.946	39.67	38.44	41.559	43.143	34.196	36.577	40.194	32.972	32.012	40.866	36.148	55.498	45.947	39.156	45.67	40.016	48.993	49.262	48.465	39.392	42.15
1064	27.68	36.835	48.348	39.664	38.64	38.848	40.859	42.476	40.955	37.42	32.219	42.466	35.072	28.515	42.63	40.366	31.089	37.839	39.469	49.764	42.246	38.05	42.918	42.681	43.936	43.962	38.816	41.985	39.678	38.462	41.63	43.208	34.291	36.622	40.213	33.051	32.045	40.885	36.167	55.516	45.964	39.214	45.715	40.087	49.025	49.298	48.487	39.464	42.161
1066	27.712	36.884	48.387	39.703	38.719	38.883	40.909	42.514	41.001	37.459	32.241	42.488	35.12	28.533	42.667	40.421	31.179	37.888	39.549	49.808	42.278	38.121	42.966	42.739	43.985	44.017	38.84	42.032	39.746	38.478	41.665	43.228	34.344	36.678	40.264	33.118	32.113	40.904	36.187	55.571	45.984	39.325	45.749	40.137	49.092	49.361	48.548	39.523	42.178
1068	27.748	36.895	48.356	39.755	38.788	38.924	40.975	42.571	41.042	37.561	32.279	42.534	35.19	28.53	42.707	40.45	31.225	37.983	39.617	49.869	42.356	38.223	42.998	42.757	44.035	44.019	38.938	42.058	39.781	38.568	41.705	43.269	34.359	36.767	40.308	33.204	32.157	40.973	36.199	55.624	46.035	39.446	45.82	40.211	49.136	49.385	48.636	39.601	42.256
1070	27.796	36.974	48.404	39.77	38.843	39.001	40.982	42.656	41.099	37.629	32.315	42.559	35.274	28.626	42.785	40.466	31.284	38.034	39.65	49.907	42.403	38.249	43.062	42.782	44.043	44.106	39.058	42.102	39.829	38.629	41.764	43.315	34.402	36.877	40.341	33.285	32.233	41.094	36.226	55.664	46.096	39.496	45.903	40.235	49.219	49.45	48.699	39.648	42.332
1072	27.812	37.028	48.429	39.85	38.893	39.048	40.985	42.731	41.105	37.685	32.33	42.517	35.322	28.738	42.833	40.509	31.38	38.061	39.668	49.919	42.431	38.276	43.107	42.788	44.033	44.119	39.127	42.171	39.87	38.693	41.821	43.348	34.468	36.985	40.393	33.34	32.337	41.125	36.291	55.661	46.163	39.522	45.972	40.271	49.26	49.532	48.721	39.688	42.373
1074	27.847	37.014	48.464	39.904	38.942	39.065	41.053	42.738	41.125	37.696	32.341	42.533	35.331	28.718	42.879	40.53	31.463	38.086	39.74	49.955	42.495	38.312	43.157	42.796	44.003	44.081	39.164	42.227	39.916	38.759	41.881	43.413	34.496	37.052	40.437	33.424	32.43	41.112	36.355	55.663	46.17	39.596	46.004	40.384	49.301	49.554	48.76	39.701	42.452
1076	27.891	37.07	48.536	39.937	39.001	39.152	41.104	42.729	41.187	37.733	32.394	42.553	35.408	28.728	42.957	40.592	31.506	38.105	39.769	49.99	42.522	38.353	43.207	42.854	44.029	44.038	39.149	42.262	39.949	38.825	41.92	43.443	34.554	37.064	40.493	33.488	32.471	41.12	36.367	55.704	46.171	39.628	46.008	40.479	49.306	49.571	48.793	39.742	42.553
1078	27.923	37.157	48.628	39.985	39.057	39.205	41.199	42.769	41.25	37.808	32.453	42.599	35.436	28.77	43.039	40.65	31.576	38.148	39.775	50.025	42.579	38.422	43.278	42.905	44.097	44.091	39.282	42.283	40.019	38.89	41.978	43.462	34.611	37.131	40.55	33.543	32.493	41.183	36.367	55.762	46.247	39.672	46.058	40.581	49.358	49.633	48.86	39.803	42.591
1080	27.939	37.181	48.633	40.06	39.142	39.244	41.261	42.8	41.311	37.895	32.433	42.656	35.486	28.815	43.074	40.652	31.639	38.31	39.83	50.044	42.632	38.484	43.323	42.889	44.125	44.123	39.348	42.338	40.049	38.94	42.04	43.527	34.696	37.259	40.601	33.638	32.566	41.213	36.427	55.787	46.309	39.712	46.147	40.645	49.425	49.705	48.876	39.853	42.651
1082	28.029	37.215	48.619	40.1	39.204	39.341	41.243	42.842	41.359	37.961	32.481	42.678	35.546	28.86	43.109	40.655	31.736	38.36	39.917	50.094	42.655	38.564	43.339	42.913	44.091	44.112	39.352	42.349	40.119	39.007	42.112	43.548	34.766	37.364	40.665	33.76	32.693	41.25	36.475	55.798	46.328	39.796	46.179	40.658	49.507	49.77	48.921	39.877	42.731
1084	28.074	37.209	48.672	40.195	39.269	39.393	41.272	42.903	41.413	38.049	32.553	42.679	35.613	28.919	43.194	40.71	31.769	38.352	39.979	50.122	42.712	38.58	43.371	42.95	44.086	44.115	39.414	42.376	40.186	39.067	42.147	43.608	34.78	37.373	40.701	33.828	32.784	41.337	36.55	55.815	46.373	39.858	46.207	40.704	49.552	49.84	48.985	39.895	42.823
1086	28.093	37.277	48.701	40.238	39.29	39.407	41.31	42.91	41.461	38.081	32.57	42.711	35.69	28.952	43.24	40.748	31.857	38.394	40.008	50.177	42.748	38.643	43.433	42.96	44.105	44.084	39.47	42.442	40.23	39.115	42.207	43.674	34.815	37.432	40.702	33.847	32.847	41.364	36.562	55.864	46.425	39.903	46.246	40.752	49.583	49.9	49.035	40	42.841
1088	28.112	37.384	48.759	40.244	39.356	39.433	41.368	42.938	41.463	38.114	32.611	42.714	35.715	29.012	43.317	40.825	31.945	38.436	40.042	50.195	42.813	38.716	43.487	43.012	44.17	44.138	39.51	42.516	40.265	39.188	42.287	43.7	34.878	37.538	40.748	33.909	32.927	41.426	36.581	55.908	46.471	39.976	46.282	40.835	49.615	49.935	49.086	40.056	42.876
1090	28.165	37.385	48.798	40.269	39.453	39.449	41.384	42.976	41.467	38.173	32.632	42.746	35.766	29.063	43.385	40.869	31.996	38.463	40.085	50.218	42.866	38.762	43.523	43.072	44.246	44.226	39.542	42.527	40.279	39.252	42.323	43.748	34.924	37.591	40.81	33.975	32.963	41.456	36.616	55.937	46.509	39.987	46.315	40.876	49.648	49.986	49.131	40.087	42.988
1092	28.261	37.445	48.826	40.355	39.512	39.539	41.419	43.054	41.53	38.228	32.672	42.768	35.809	29.092	43.416	40.89	32.048	38.535	40.147	50.271	42.935	38.823	43.594	43.059	44.258	44.241	39.655	42.555	40.367	39.327	42.371	43.727	35	37.669	40.846	34.054	33.01	41.519	36.658	55.973	46.546	40.026	46.379	40.951	49.709	50.046	49.201	40.217	43.098
1094	28.292	37.593	48.856	40.457	39.581	39.579	41.475	43.093	41.63	38.272	32.764	42.762	35.856	29.121	43.465	40.92	32.127	38.587	40.21	50.3	42.972	38.876	43.624	43.08	44.239	44.256	39.732	42.604	40.451	39.419	42.389	43.773	35.071	37.736	40.872	34.111	33.107	41.58	36.733	55.988	46.574	40.098	46.413	41.041	49.745	50.082	49.228	40.288	43.12
1096	28.309	37.625	48.869	40.496	39.598	39.596	41.499	43.074	41.693	38.328	32.778	42.778	35.879	29.151	43.5	40.917	32.205	38.603	40.273	50.33	43.003	38.909	43.661	43.081	44.236	44.259	39.737	42.63	40.497	39.459	42.425	43.822	35.149	37.82	40.914	34.178	33.155	41.592	36.76	55.997	46.597	40.169	46.439	41.111	49.776	50.12	49.261	40.235	43.153
1098	28.333	37.6	48.925	40.525	39.639	39.658	41.592	43.124	41.695	38.356	32.773	42.818	35.94	29.2	43.54	40.906	32.273	38.665	40.302	50.374	43.01	38.969	43.691	43.117	44.246	44.254	39.788	42.698	40.532	39.498	42.494	43.874	35.22	37.965	40.961	34.274	33.223	41.631	36.768	56.028	46.629	40.211	46.488	41.164	49.822	50.177	49.332	40.239	43.252
1100	28.383	37.689	48.974	40.541	39.732	39.689	41.635	43.194	41.724	38.436	32.808	42.864	36.042	29.246	43.63	40.918	32.352	38.78	40.315	50.393	43.007	39.001	43.711	43.164	44.285	44.26	39.828	42.758	40.565	39.544	42.539	43.911	35.244	38.034	41.006	34.339	33.294	41.674	36.795	56.105	46.687	40.251	46.549	41.199	49.854	50.22	49.41	40.289	43.321
1102	28.421	37.768	48.983	40.572	39.779	39.732	41.644	43.213	41.753	38.532	32.881	42.864	36.107	29.302	43.68	41.013	32.403	38.781	40.358	50.41	43.051	39.058	43.753	43.173	44.318	44.304	39.877	42.791	40.604	39.615	42.593	43.925	35.282	38.104	41.049	34.431	33.365	41.719	36.81	56.127	46.75	40.319	46.608	41.266	49.921	50.277	49.464	40.341	43.388
1104	28.467	37.762	48.997	40.644	39.836	39.822	41.689	43.228	41.814	38.583	32.897	42.894	36.156	29.372	43.742	41.091	32.467	38.796	40.428	50.465	43.141	39.116	43.803	43.188	44.338	44.309	39.957	42.817	40.659	39.673	42.659	43.967	35.366	38.17	41.069	34.542	33.478	41.754	36.845	56.134	46.733	40.372	46.632	41.321	49.994	50.352	49.479	40.37	43.425
1106	28.528	37.77	49.035	40.697	39.946	39.886	41.74	43.282	41.863	38.66	32.917	42.933	36.214	29.414	43.823	41.154	32.56	38.887	40.471	50.505	43.271	39.158	43.865	43.225	44.335	44.343	40.065	42.863	40.714	39.738	42.74	44.023	35.43	38.243	41.128	34.615	33.598	41.809	36.915	56.194	46.786	40.461	46.639	41.376	50.034	50.384	49.512	40.466	43.495
1108	28.547	37.859	49.055	40.735	39.988	39.926	41.754	43.326	41.899	38.693	32.949	42.941	36.269	29.437	43.846	41.152	32.669	38.945	40.498	50.528	43.313	39.201	43.926	43.256	44.364	44.382	40.097	42.895	40.753	39.806	42.783	44.065	35.474	38.32	41.146	34.636	33.648	41.821	36.92	56.246	46.862	40.525	46.694	41.44	50.047	50.399	49.533	40.541	43.562
1110	28.563	37.943	49.1	40.788	40.01	39.941	41.81	43.343	41.905	38.703	32.948	42.937	36.292	29.463	43.871	41.119	32.733	39.009	40.564	50.542	43.287	39.232	43.988	43.274	44.407	44.382	40.106	42.937	40.789	39.866	42.812	44.067	35.507	38.382	41.197	34.692	33.67	41.847	36.952	56.268	46.88	40.535	46.775	41.492	50.085	50.439	49.595	40.582	43.616
1112	28.636	37.946	49.146	40.816	40.045	39.994	41.867	43.397	41.938	38.768	32.925	42.972	36.322	29.507	43.911	41.177	32.776	39.037	40.626	50.561	43.313	39.299	44.024	43.318	44.461	44.404	40.152	43.003	40.845	39.905	42.856	44.101	35.536	38.458	41.282	34.762	33.705	41.901	37.02	56.27	46.933	40.576	46.812	41.544	50.128	50.472	49.644	40.655	43.689
1114	28.71	37.973	49.152	40.849	40.099	40.029	41.874	43.436	42	38.857	32.98	43.001	36.365	29.543	43.951	41.235	32.826	39.072	40.638	50.626	43.37	39.348	44.04	43.375	44.454	44.376	40.192	43.027	40.87	39.937	42.875	44.156	35.614	38.547	41.352	34.849	33.757	41.905	37.036	56.268	46.952	40.628	46.825	41.604	50.171	50.574	49.677	40.688	43.722
1116	28.712	38.008	49.199	40.905	40.144	40.053	41.89	43.458	42.071	38.906	33.088	43.009	36.389	29.577	44.004	41.262	32.898	39.12	40.659	50.646	43.402	39.383	44.062	43.407	44.443	44.391	40.208	43.004	40.908	40	42.903	44.159	35.685	38.624	41.364	34.919	33.813	41.949	37.083	56.29	46.935	40.655	46.845	41.662	50.218	50.644	49.726	40.7	43.76
1118	28.742	38.051	49.288	40.946	40.184	40.116	41.957	43.472	42.13	38.966	33.173	43.034	36.451	29.625	44.069	41.299	32.956	39.169	40.708	50.665	43.468	39.501	44.106	43.402	44.45	44.382	40.282	43.081	41.025	40.067	42.975	44.218	35.714	38.7	41.362	34.988	33.898	42.013	37.124	56.315	47.014	40.728	46.902	41.737	50.261	50.659	49.811	40.76	43.85
1120	28.795	38.098	49.284	40.97	40.188	40.162	42.011	43.482	42.146	39.004	33.178	43.05	36.539	29.671	44.134	41.31	32.989	39.214	40.763	50.714	43.522	39.536	44.139	43.397	44.442	44.387	40.347	43.15	41.047	40.115	43.024	44.264	35.756	38.772	41.409	35.016	33.956	42.052	37.135	56.361	47.059	40.795	46.923	41.79	50.293	50.677	49.824	40.794	43.921
1122	28.828	38.139	49.299	41.008	40.274	40.206	42.029	43.505	42.151	39.08	33.18	43.034	36.584	29.697	44.209	41.331	33.095	39.243	40.817	50.774	43.538	39.545	44.174	43.44	44.439	44.43	40.399	43.163	41.057	40.166	43.132	44.308	35.83	38.846	41.424	35.091	34.016	42.094	37.134	56.427	47.085	40.816	46.955	41.848	50.313	50.702	49.841	40.85	43.974
1124	28.857	38.176	49.335	41.075	40.41	40.263	42.048	43.555	42.184	39.146	33.23	43.045	36.623	29.724	44.275	41.369	33.189	39.27	40.859	50.79	43.583	39.601	44.249	43.476	44.496	44.47	40.425	43.206	41.104	40.22	43.179	44.348	35.899	38.969	41.485	35.19	34.104	42.136	37.171	56.456	47.126	40.869	47.054	41.905	50.328	50.754	49.902	40.908	44.029
1126	28.882	38.175	49.369	41.114	40.479	40.299	42.098	43.635	42.223	39.161	33.23	43.083	36.655	29.783	44.294	41.361	33.228	39.321	40.875	50.792	43.633	39.66	44.264	43.491	44.571	44.481	40.45	43.257	41.157	40.279	43.196	44.347	35.945	39.058	41.538	35.226	34.179	42.141	37.238	56.494	47.158	40.921	47.093	41.904	50.375	50.793	49.937	40.935	44.068
1128	28.926	38.243	49.398	41.158	40.508	40.327	42.164	43.696	42.305	39.206	33.28	43.143	36.709	29.872	44.334	41.433	33.291	39.378	40.921	50.82	43.674	39.703	44.331	43.53	44.55	44.507	40.543	43.32	41.22	40.349	43.269	44.362	36.007	39.127	41.572	35.317	34.239	42.174	37.265	56.524	47.192	40.954	47.092	41.954	50.497	50.819	49.995	40.994	44.101
1130	28.992	38.343	49.42	41.227	40.521	40.386	42.18	43.726	42.366	39.259	33.332	43.189	36.786	29.896	44.416	41.482	33.345	39.425	40.971	50.83	43.696	39.749	44.375	43.579	44.525	44.514	40.616	43.341	41.276	40.428	43.333	44.39	36.052	38.617	41.624	35.378	34.304	42.208	37.303	56.518	47.24	40.993	47.114	42.036	50.556	50.868	50.04	41.053	44.168
1132	29.043	38.43	49.436	41.267	40.569	40.425	42.173	43.757	42.391	39.31	33.389	43.204	36.826	29.931	44.468	41.487	33.41	39.496	41.008	50.861	43.722	39.808	44.382	43.597	44.546	44.544	40.622	43.366	41.314	40.495	43.385	44.455	36.11	37.86	41.65	35.44	34.36	42.217	37.328	56.498	47.276	41.059	47.161	42.141	50.56	50.946	50.058	41.066	44.252
1134	29.07	38.454	49.463	41.286	40.591	40.458	42.216	43.772	42.429	39.385	33.427	43.2	36.833	29.992	44.472	41.528	33.499	39.547	41.064	50.903	43.753	39.858	44.428	43.61	44.564	44.584	40.679	43.393	41.335	40.497	43.419	44.498	36.138	37.804	41.661	35.531	34.42	42.284	37.381	56.521	47.29	41.136	47.181	42.191	50.587	51.003	50.121	41.107	44.344
1136	29.082	38.428	49.519	41.328	40.651	40.485	42.262	43.767	42.412	39.413	33.43	43.184	36.881	30.01	44.5	41.519	33.586	39.564	41.1	50.915	43.803	39.905	44.476	43.665	44.598	44.57	40.746	43.442	41.369	40.521	43.445	44.538	36.161	37.885	41.68	35.575	34.494	42.335	37.444	56.578	47.314	41.185	47.224	42.23	50.633	51.044	50.161	41.157	44.396
1138	29.087	38.44	49.569	41.365	40.725	40.527	42.322	43.825	42.433	39.422	33.454	43.222	36.934	30.053	44.526	41.524	33.632	39.604	41.126	50.977	43.857	39.909	44.519	43.681	44.614	44.559	40.798	43.48	41.433	40.585	43.483	44.579	36.225	37.879	41.778	35.641	34.547	42.352	37.446	56.633	47.355	41.215	47.292	42.299	50.685	51.086	50.194	41.163	44.401
1140	29.165	38.524	49.592	41.42	40.784	40.564	42.367	43.863	42.502	39.47	33.467	43.273	37.023	30.094	44.567	41.609	33.682	39.65	41.184	51.026	43.861	39.931	44.539	43.681	44.618	44.591	40.84	43.559	41.481	40.648	43.513	44.603	36.308	37.928	41.844	35.684	34.631	42.403	37.469	56.677	47.369	41.256	47.32	42.353	50.729	51.119	50.244	41.203	44.449
1142	29.216	38.633	49.61	41.48	40.844	40.601	42.416	43.882	42.583	39.548	33.464	43.264	37.076	30.123	44.676	41.659	33.762	39.695	41.228	51.027	43.903	39.997	44.609	43.726	44.681	44.628	40.899	43.597	41.532	40.68	43.537	44.62	36.38	38.002	41.85	35.722	34.705	42.462	37.506	56.745	47.434	41.308	47.377	42.421	50.771	51.164	50.296	41.283	44.52
1144	29.196	38.639	49.617	41.491	40.886	40.64	42.451	43.917	42.621	39.582	33.469	43.256	37.053	30.163	44.741	41.668	33.856	39.713	41.251	51.066	43.962	40.041	44.645	43.738	44.712	44.618	40.918	43.586	41.561	40.688	43.565	44.637	36.418	38.045	41.867	35.787	34.742	42.455	37.532	56.754	47.463	41.349	47.446	42.443	50.788	51.188	50.334	41.333	44.547
1146	29.231	38.64	49.639	41.512	40.958	40.723	42.447	43.969	42.634	39.623	33.567	43.29	37.08	30.203	44.743	41.684	33.893	39.763	41.304	51.118	44.051	40.087	44.611	43.735	44.678	44.621	40.955	43.63	41.586	40.76	43.651	44.675	36.468	38.096	41.927	35.861	34.791	42.449	37.568	56.682	47.497	41.405	47.489	42.479	50.829	51.22	50.373	41.373	44.601
1148	29.303	38.7	49.692	41.572	41.025	40.778	42.496	44.003	42.68	39.678	33.671	43.33	37.155	30.266	44.776	41.717	33.914	39.794	41.33	51.147	44.138	40.191	44.646	43.758	44.668	44.649	41.051	43.658	41.655	40.859	43.734	44.676	36.503	38.149	41.975	35.928	34.832	42.49	37.584	56.712	47.505	41.46	47.499	42.537	50.876	51.264	50.402	41.42	44.672
1150	29.374	38.74	49.739	41.625	41.02	40.773	42.536	44.019	42.749	39.723	33.705	43.344	37.227	30.298	44.84	41.735	34	39.819	41.359	51.16	44.147	40.258	44.69	43.798	44.675	44.674	41.104	43.682	41.701	40.939	43.752	44.741	36.516	38.206	42.011	35.975	34.906	42.548	37.628	56.784	47.521	41.513	47.529	42.585	50.893	51.278	50.429	41.464	44.744
1152	29.413	38.747	49.736	41.646	41.046	40.821	42.559	44.038	42.791	39.787	33.675	43.348	37.267	30.315	44.864	41.729	34.076	39.875	41.401	51.16	44.147	40.29	44.735	43.82	44.679	44.686	41.119	43.707	41.745	40.959	43.772	44.805	36.571	38.209	42.053	36.02	34.96	42.622	37.647	56.819	47.613	41.551	47.554	42.636	50.922	51.327	50.462	41.498	44.804
1154	29.468	38.807	49.783	41.7	41.126	40.892	42.608	44.092	42.81	39.862	33.703	43.382	37.309	30.35	44.9	41.763	34.12	39.924	41.441	51.173	44.157	40.315	44.784	43.862	44.685	44.689	41.153	43.714	41.774	40.956	43.844	44.84	36.668	38.273	42.091	36.098	35.017	42.671	37.667	56.839	47.624	41.622	47.594	42.662	50.954	51.414	50.523	41.571	44.841
1156	29.514	38.885	49.842	41.769	41.183	40.926	42.662	44.166	42.846	39.928	33.758	43.44	37.361	30.41	44.977	41.804	34.172	39.987	41.452	51.24	44.182	40.359	44.825	43.909	44.714	44.708	41.208	43.756	41.742	41.024	43.905	44.886	36.731	38.366	42.139	36.172	35.106	42.678	37.697	56.867	47.66	41.672	47.665	42.726	50.995	51.464	50.59	41.61	44.868
1158	29.514	38.93	49.838	41.779	41.203	40.94	42.673	44.193	42.87	39.961	33.77	43.443	37.384	30.488	45.023	41.834	34.257	40.022	41.484	51.258	44.218	40.384	44.86	43.928	44.771	44.732	41.266	43.819	41.76	41.078	43.913	44.897	36.785	38.408	42.178	36.207	35.158	42.688	37.735	56.903	47.713	41.672	47.688	42.801	51.061	51.478	50.594	41.627	44.911
1160	29.559	38.96	49.859	41.812	41.241	40.977	42.71	44.212	42.931	39.999	33.851	43.459	37.465	30.537	45.091	41.895	34.351	40.083	41.582	51.261	44.307	40.422	44.894	43.958	44.833	44.724	41.316	43.919	41.884	41.129	43.976	44.928	36.834	38.441	42.229	36.264	35.201	42.721	37.792	56.907	47.722	41.726	47.709	42.832	51.142	51.51	50.649	41.664	44.979
1162	29.617	39.044	49.917	41.867	41.312	41.044	42.791	44.237	43.006	40.063	33.934	43.496	37.545	30.58	45.145	41.936	34.418	40.164	41.649	51.363	44.364	40.511	44.958	44.029	44.829	44.76	41.371	43.954	41.959	41.206	44.053	44.987	36.907	38.489	42.27	36.34	35.341	42.774	37.839	56.963	47.725	41.802	47.738	42.909	51.191	51.537	50.73	41.687	45.054
1164	29.657	39.108	49.951	41.911	41.395	41.073	42.817	44.265	43.044	40.105	33.895	43.531	37.6	30.636	45.163	41.966	34.458	40.192	41.707	51.396	44.369	40.584	45.006	44.071	44.828	44.81	41.415	43.961	42	41.285	44.064	45.035	36.967	38.573	42.271	36.43	35.442	42.817	37.883	57.037	47.745	41.835	47.769	43.007	51.21	51.593	50.754	41.747	45.133
1166	29.705	39.133	49.957	41.947	41.442	41.125	42.817	44.328	43.058	40.139	33.923	43.574	37.625	30.674	45.221	41.989	34.522	40.221	41.734	51.412	44.424	40.592	45.04	44.082	44.838	44.802	41.45	44.058	42.089	41.354	44.082	45.06	37.006	38.608	42.309	36.485	35.443	42.835	37.937	57.077	47.788	41.854	47.784	43.049	51.24	51.659	50.795	41.816	45.158
1168	29.745	39.146	49.999	41.974	41.459	41.164	42.832	44.359	43.06	40.203	34.059	43.56	37.658	30.719	45.282	42.026	34.6	40.259	41.748	51.41	44.469	40.606	45.066	44.123	44.85	44.81	41.48	44.099	42.133	41.364	44.151	45.058	37.047	38.63	42.345	36.541	35.461	42.849	37.976	57.086	47.822	41.867	47.8	43.081	51.272	51.694	50.835	41.83	45.182
1170	29.75	39.148	50.035	42.015	41.493	41.19	42.9	44.389	43.118	40.239	34.042	43.553	37.693	30.736	45.317	42.059	34.675	40.313	41.802	51.42	44.492	40.669	45.092	44.16	44.87	44.843	41.519	44.078	42.157	41.382	44.196	45.054	37.097	38.677	42.358	36.611	35.527	42.873	37.986	57.078	47.835	41.916	47.82	43.117	51.295	51.708	50.863	41.843	45.247
1172	29.772	39.168	50.03	42.062	41.551	41.274	42.941	44.411	43.169	40.237	33.984	43.583	37.726	30.747	45.341	42.055	34.72	40.35	41.824	51.442	44.502	40.674	45.096	44.201	44.891	44.859	41.584	44.067	42.185	41.399	44.215	45.072	37.133	38.712	42.415	36.673	35.583	42.897	37.957	57.111	47.841	41.983	47.851	43.137	51.306	51.736	50.88	41.903	45.3
1174	29.816	39.208	50.031	42.066	41.578	41.272	42.946	44.402	43.169	40.245	34.025	43.597	37.757	30.769	45.372	42.048	34.749	40.365	41.818	51.453	44.502	40.685	45.099	44.216	44.903	44.854	41.562	44.068	42.155	41.407	44.249	45.097	37.132	38.711	42.44	36.691	35.623	42.915	37.969	57.15	47.851	42.015	47.856	43.144	51.296	51.76	50.894	41.932	45.297
1176	29.813	39.224	50.038	42.046	41.562	41.242	43.002	44.426	43.139	40.267	34.042	43.591	37.772	30.792	45.39	42.037	34.744	40.359	41.806	51.464	44.502	40.741	45.12	44.155	44.873	44.84	41.566	44.087	42.148	41.44	44.251	45.121	37.175	38.754	42.448	36.691	35.658	42.886	38.013	57.109	47.841	42.042	47.836	43.167	51.299	51.769	50.901	41.957	45.306
1178	29.815	39.202	50.078	42.072	41.572	41.272	42.985	44.428	43.141	40.323	34.028	43.567	37.785	30.803	45.404	42.045	34.762	40.341	41.824	51.493	44.548	40.761	45.12	44.131	44.865	44.825	41.641	44.115	42.181	41.469	44.281	45.149	37.215	38.784	42.455	36.724	35.681	42.914	38.016	57.087	47.865	42.053	47.856	43.211	51.35	51.784	50.941	41.97	45.361
1180	29.785	39.227	50.081	42.102	41.637	41.294	42.945	44.426	43.164	40.375	34.049	43.558	37.8	30.839	45.44	42.064	34.833	40.376	41.862	51.505	44.596	40.775	45.135	44.164	44.848	44.843	41.662	44.15	42.205	41.496	44.313	45.134	37.229	38.794	42.46	36.777	35.713	42.939	38.022	57.136	47.876	42.073	47.877	43.236	51.396	51.823	51.001	41.945	45.385
1182	29.807	39.289	50.089	42.131	41.701	41.322	42.983	44.47	43.211	40.45	34.071	43.598	37.857	30.866	45.474	42.089	34.882	40.404	41.876	51.486	44.6	40.808	45.183	44.2	44.847	44.839	41.691	44.173	42.226	41.559	44.354	45.125	37.247	38.841	42.498	36.831	35.769	42.97	38.038	57.154	47.881	42.127	47.891	43.286	51.383	51.854	51.035	41.949	45.441
1184	29.915	39.357	50.156	42.21	41.783	41.376	43.07	44.52	43.301	40.54	34.125	43.662	37.947	30.943	45.546	42.143	34.964	40.494	41.947	51.57	44.658	40.931	45.286	44.25	44.915	44.877	41.764	44.225	42.329	41.657	44.422	45.184	37.32	38.934	42.586	36.946	35.873	43.056	38.11	57.213	47.954	42.215	47.993	43.384	51.435	51.924	51.095	42.063	45.514
1186	29.998	39.414	50.201	42.272	41.848	41.456	43.127	44.58	43.385	40.606	34.197	43.71	37.996	31.038	45.606	42.204	35.09	40.568	42.014	51.64	44.746	41.013	45.36	44.311	44.932	44.934	41.841	44.267	42.411	41.666	44.448	45.235	37.395	39.028	42.638	37.035	35.957	43.109	38.188	57.288	47.981	42.279	48.057	43.432	51.493	52	51.152	42.107	45.584
1188	30.083	39.516	50.257	42.368	41.931	41.508	43.167	44.669	43.462	40.624	34.258	43.745	38.059	31.103	45.704	42.291	35.16	40.655	42.099	51.705	44.823	41.029	45.388	44.366	44.937	44.967	41.943	44.35	42.45	41.754	44.55	45.322	37.556	39.093	42.7	37.083	36.047	43.148	38.25	57.297	48.067	42.338	48.094	43.515	51.574	52.04	51.222	42.172	45.654
1190	30.121	39.581	50.306	42.463	42.004	41.536	43.217	44.739	43.514	40.665	34.278	43.787	38.115	31.173	45.795	42.349	35.239	40.726	42.152	51.733	44.874	41.082	45.447	44.444	44.992	44.982	41.999	44.421	42.525	41.846	44.638	45.377	37.637	39.163	42.722	37.154	36.137	43.181	38.337	57.338	48.149	42.401	48.151	43.592	51.645	52.076	51.282	42.276	45.707
1192	30.14	39.633	50.32	42.478	42.026	41.596	43.273	44.762	43.544	40.73	34.341	43.806	38.149	31.233	45.845	42.353	35.347	40.73	42.183	51.729	44.911	41.142	45.489	44.491	45.007	45.013	42.025	44.44	42.591	41.86	44.667	45.394	37.68	39.227	42.76	37.221	36.194	43.224	38.381	57.404	48.171	42.454	48.225	43.633	51.672	52.096	51.299	42.301	45.785
1194	30.178	39.686	50.336	42.469	42.034	41.66	43.326	44.793	43.561	40.799	34.452	43.838	38.247	31.247	45.876	42.382	35.448	40.774	42.228	51.768	44.949	41.184	45.535	44.515	45.036	45.034	42.058	44.458	42.624	41.892	44.717	45.433	37.729	39.284	42.815	37.282	36.235	43.282	38.392	57.443	48.202	42.48	48.242	43.661	51.705	52.109	51.335	42.315	45.824
1196	30.239	39.69	50.371	42.507	42.107	41.72	43.379	44.84	43.573	40.861	34.478	43.885	38.3	31.289	45.893	42.421	35.471	40.799	42.258	51.804	44.988	41.216	45.52	44.526	45.039	45.027	42.083	44.497	42.685	41.924	44.742	45.499	37.751	39.322	42.875	37.327	36.282	43.279	38.409	57.42	48.217	42.527	48.233	43.725	51.737	52.153	51.331	42.362	45.851
1198	30.282	39.68	50.434	42.589	42.153	41.755	43.438	44.89	43.622	40.903	34.469	43.898	38.306	31.348	45.955	42.449	35.52	40.8	42.322	51.836	45.025	41.271	45.545	44.516	45.036	45.025	42.146	44.544	42.723	42.006	44.76	45.545	37.769	39.358	42.945	37.401	36.354	43.293	38.449	57.437	48.231	42.59	48.296	43.783	51.755	52.195	51.379	42.397	45.895
1200	30.279	39.697	50.429	42.624	42.179	41.763	43.436	44.907	43.699	40.968	34.508	43.919	38.328	31.368	46.001	42.449	35.628	40.835	42.367	51.875	45.049	41.362	45.608	44.574	45.056	45.046	42.201	44.567	42.731	42.103	44.798	45.559	37.803	39.438	42.981	37.422	36.394	43.358	38.513	57.486	48.246	42.604	48.35	43.81	51.741	52.229	51.468	42.436	45.968
1202	30.284	39.764	50.464	42.642	42.219	41.846	43.436	44.956	43.719	41.005	34.509	43.955	38.372	31.414	46.045	42.469	35.711	40.905	42.407	51.921	45.097	41.404	45.649	44.633	45.082	45.088	42.225	44.616	42.756	42.169	44.831	45.573	37.861	39.467	43.022	37.483	36.449	43.392	38.549	57.519	48.27	42.646	48.362	43.848	51.791	52.279	51.533	42.488	46.031
1204	30.35	39.814	50.52	42.665	42.286	41.893	43.488	45.034	43.746	41.044	34.534	43.978	38.481	31.511	46.077	42.543	35.76	41.043	42.452	51.959	45.161	41.461	45.713	44.639	45.121	45.137	42.271	44.646	42.78	42.202	44.86	45.634	37.944	39.49	43.046	37.568	36.518	43.399	38.585	57.558	48.347	42.698	48.386	43.888	51.892	52.309	51.56	42.527	46.033
1206	30.44	39.873	50.548	42.731	42.347	41.913	43.53	45.068	43.799	41.105	34.591	44.013	38.565	31.581	46.138	42.597	35.794	41.099	42.488	51.997	45.19	41.492	45.781	44.661	45.138	45.163	42.331	44.707	42.819	42.255	44.918	45.692	38.003	39.562	43.074	37.623	36.595	43.421	38.63	57.577	48.419	42.734	48.456	43.935	51.958	52.355	51.615	42.612	46.083
1208	30.515	39.911	50.555	42.782	42.368	41.938	43.603	45.076	43.822	41.165	34.644	44.006	38.572	31.615	46.185	42.621	35.838	41.082	42.524	51.978	45.219	41.561	45.793	44.734	45.162	45.156	42.368	44.731	42.944	42.263	44.951	45.682	38.091	39.582	43.094	37.709	36.666	43.469	38.663	57.571	48.427	42.797	48.488	44.005	51.99	52.39	51.643	42.687	46.159
1210	30.516	39.952	50.597	42.82	42.438	41.994	43.65	45.097	43.868	41.212	34.692	44.029	38.583	31.65	46.199	42.622	35.88	41.096	42.591	52.013	45.265	41.61	45.847	44.763	45.165	45.156	42.418	44.747	43.016	42.255	45.036	45.699	38.214	39.643	43.099	37.757	36.711	43.518	38.706	57.595	48.418	42.874	48.497	44.083	51.999	52.413	51.695	42.707	46.229
1212	30.544	39.999	50.656	42.839	42.495	42.047	43.655	45.111	43.94	41.261	34.747	44.03	38.616	31.691	46.246	42.65	35.927	41.148	42.635	52.056	45.297	41.651	45.894	44.77	45.143	45.201	42.493	44.818	43.039	42.343	45.138	45.772	38.219	39.724	43.16	37.817	36.737	43.551	38.743	57.638	48.454	42.901	48.542	44.125	52.046	52.507	51.753	42.738	46.249
1214	30.594	40.052	50.704	42.886	42.545	42.066	43.662	45.149	43.976	41.314	34.778	44.063	38.652	31.757	46.324	42.716	36.006	41.186	42.63	52.108	45.361	41.678	45.874	44.792	45.17	45.172	42.534	44.835	43.073	42.404	45.149	45.763	38.234	39.793	43.213	37.854	36.831	43.588	38.785	57.686	48.512	42.94	48.578	44.171	52.065	52.517	51.783	42.758	46.298
1216	30.605	40.079	50.697	42.91	42.559	42.094	43.723	45.226	43.98	41.397	34.79	44.083	38.706	31.787	46.414	42.77	36.11	41.241	42.68	52.157	45.377	41.708	45.909	44.801	45.204	45.199	42.586	44.872	43.09	42.443	45.182	45.785	38.335	39.787	43.248	37.934	36.886	43.597	38.832	57.695	48.536	43.01	48.573	44.221	52.079	52.525	51.817	42.794	46.367
1218	30.614	40.105	50.682	42.915	42.589	42.1	43.739	45.271	44.019	41.43	34.792	44.127	38.732	31.803	46.42	42.777	36.147	41.291	42.691	52.147	45.377	41.733	45.965	44.842	45.208	45.221	42.601	44.882	43.089	42.478	45.203	45.84	38.344	39.801	43.246	37.988	36.893	43.617	38.845	57.698	48.559	43.049	48.571	44.274	52.155	52.532	51.84	42.825	46.372
1220	30.628	40.123	50.737	42.983	42.642	42.14	43.815	45.285	44.07	41.452	34.849	44.131	38.866	31.844	46.452	42.799	36.179	41.344	42.734	52.157	45.441	41.774	46.011	44.908	45.23	45.218	42.608	44.921	43.143	42.518	45.222	45.898	38.392	39.906	43.275	38.029	36.996	43.66	38.885	57.722	48.56	43.068	48.658	44.355	52.225	52.556	51.851	42.842	46.436
1222	30.669	40.197	50.758	43.051	42.722	42.202	43.851	45.311	44.125	41.461	34.912	44.124	38.868	31.888	46.491	42.821	36.251	41.368	42.775	52.168	45.484	41.847	46.033	44.955	45.239	45.238	42.654	44.966	43.2	42.638	45.279	45.912	38.452	39.927	43.354	38.044	37.07	43.689	38.901	57.763	48.586	43.111	48.717	44.387	52.265	52.668	51.903	42.894	46.498
1224	30.756	40.239	50.802	43.053	42.753	42.249	43.862	45.352	44.148	41.528	34.946	44.169	38.847	31.962	46.535	42.814	36.296	41.393	42.802	52.227	45.53	41.9	46.061	44.986	45.232	45.276	42.7	45.006	43.222	42.616	45.329	45.946	38.472	39.971	43.44	38.077	37.107	43.678	38.904	57.772	48.608	43.142	48.769	44.409	52.248	52.712	51.946	42.918	46.523
1226	30.845	40.266	50.85	43.09	42.798	42.31	43.92	45.402	44.22	41.586	34.998	44.22	38.941	32.004	46.59	42.853	36.399	41.423	42.854	52.265	45.586	41.959	46.093	45.036	45.272	45.287	42.752	45.045	43.297	42.66	45.396	46.002	38.555	40.035	43.486	38.113	37.16	43.737	38.995	57.803	48.68	43.215	48.819	44.44	52.266	52.728	52.002	42.98	46.561
1228	30.869	40.311	50.822	43.12	42.822	42.339	43.922	45.451	44.283	41.604	35.003	44.204	38.975	32.024	46.622	42.907	36.531	41.482	42.917	52.27	45.603	41.958	46.13	45.017	45.31	45.298	42.8	45.093	43.316	42.753	45.395	46.029	38.601	40.083	43.519	38.161	37.179	43.744	39.046	57.845	48.695	43.261	48.787	44.483	52.32	52.746	52.027	42.999	46.548
1230	30.875	40.325	50.855	43.162	42.865	42.384	43.957	45.486	44.301	41.65	35.007	44.192	39.041	32.089	46.661	42.962	36.631	41.57	42.926	52.303	45.611	41.949	46.165	45.042	45.322	45.325	42.879	45.103	43.36	42.773	45.405	46.04	38.637	40.131	43.528	38.276	37.248	43.779	39.071	57.875	48.73	43.282	48.809	44.545	52.393	52.777	52.036	43.027	46.583
1232	30.899	40.392	50.846	43.193	42.89	42.393	43.996	45.505	44.302	41.662	35.033	44.234	39.107	32.16	46.706	42.956	36.639	41.598	42.896	52.289	45.657	41.947	46.201	45.116	45.302	45.349	42.859	45.126	43.402	42.769	45.443	46.047	38.641	40.157	43.522	38.329	37.267	43.79	39.109	57.924	48.728	43.257	48.802	44.557	52.397	52.758	52.062	43.072	46.608
1234	30.944	40.433	50.91	43.263	42.902	42.443	44.018	45.551	44.387	41.756	35.088	44.344	39.145	32.215	46.799	42.984	36.649	41.603	42.967	52.298	45.721	42.023	46.219	45.138	45.295	45.333	42.898	45.19	43.452	42.81	45.51	46.089	38.712	40.193	43.567	38.387	37.309	43.84	39.132	57.954	48.797	43.353	48.859	44.578	52.413	52.81	52.137	43.163	46.669
1236	30.927	40.447	50.961	43.333	42.936	42.48	44.07	45.593	44.408	41.803	35.121	44.326	39.209	32.258	46.816	43.007	36.714	41.66	43.029	52.372	45.745	42.12	46.269	45.166	45.342	45.333	42.973	45.202	43.502	42.825	45.542	46.118	38.792	40.234	43.599	38.458	37.374	43.85	39.159	57.996	48.816	43.429	48.915	44.601	52.434	52.889	52.168	43.228	46.733
1238	30.953	40.491	50.937	43.354	42.957	42.507	44.104	45.621	44.435	41.861	35.188	44.334	39.199	32.278	46.833	43.027	36.778	41.713	43.026	52.442	45.775	42.182	46.307	45.203	45.371	45.391	43.011	45.241	43.541	42.825	45.606	46.158	38.845	40.302	43.63	38.499	37.482	43.895	39.19	57.998	48.862	43.465	48.946	44.677	52.438	52.902	52.163	43.293	46.788
1240	30.991	40.529	50.989	43.359	43.007	42.533	44.147	45.653	44.499	41.958	35.222	44.342	39.231	32.293	46.871	43.07	36.827	41.751	43.101	52.451	45.847	42.219	46.295	45.214	45.371	45.402	43.039	45.313	43.579	42.93	45.657	46.165	38.913	40.38	43.671	38.558	37.574	43.924	39.218	58.013	48.849	43.486	49.002	44.756	52.443	52.936	52.187	43.287	46.876
1242	31.099	40.613	51.029	43.381	43.125	42.593	44.172	45.668	44.538	41.969	35.25	44.406	39.267	32.346	46.919	43.097	36.894	41.771	43.148	52.421	45.88	42.259	46.361	45.202	45.357	45.365	43.084	45.282	43.617	43.017	45.674	46.184	38.963	40.38	43.697	38.595	37.625	43.975	39.259	58.026	48.848	43.514	49.043	44.789	52.494	52.981	52.239	43.284	46.879
1244	31.138	40.644	51.045	43.397	43.164	42.63	44.188	45.672	44.532	41.982	35.281	44.42	39.319	32.426	46.955	43.114	36.941	41.784	43.169	52.462	45.897	42.381	46.439	45.266	45.352	45.379	43.156	45.302	43.66	43.083	45.688	46.234	39.022	40.435	43.768	38.66	37.663	44.012	39.293	58.024	48.901	43.565	49.036	44.823	52.562	52.974	52.277	43.316	46.952
1246	31.177	40.658	51.091	43.459	43.208	42.664	44.194	45.743	44.587	42.036	35.3	44.459	39.398	32.479	46.978	43.153	37	41.817	43.191	52.493	45.936	42.391	46.44	45.321	45.326	45.396	43.191	45.331	43.66	43.146	45.754	46.219	39.027	40.494	43.774	38.711	37.688	44.039	39.344	58.062	48.952	43.624	49.066	44.892	52.606	52.983	52.315	43.337	47.029
1248	31.182	40.693	51.074	43.504	43.281	42.699	44.243	45.795	44.614	42.094	35.322	44.45	39.391	32.493	47.042	43.183	37.067	41.848	43.247	52.502	45.981	42.391	46.488	45.366	45.383	45.384	43.212	45.349	43.71	43.185	45.788	46.244	39.065	40.518	43.79	38.711	37.745	44.036	39.361	58.123	48.949	43.653	49.058	44.927	52.627	53.065	52.34	43.401	47.013
1250	31.231	40.73	51.092	43.553	43.284	42.693	44.29	45.812	44.636	42.122	35.342	44.462	39.408	32.481	47.119	43.167	37.112	41.884	43.269	52.532	45.986	42.445	46.473	45.387	45.409	45.38	43.269	45.41	43.742	43.235	45.834	46.294	39.1	40.555	43.791	38.737	37.776	44.047	39.376	58.112	48.964	43.675	49.064	44.961	52.618	53.149	52.361	43.464	47.036
1252	31.257	40.736	51.139	43.607	43.286	42.752	44.325	45.808	44.678	42.158	35.374	44.5	39.49	32.546	47.142	43.201	37.157	41.932	43.288	52.525	45.978	42.485	46.511	45.382	45.39	45.483	43.326	45.433	43.775	43.189	45.846	46.311	39.131	40.595	43.812	38.794	37.858	44.089	39.397	58.118	48.962	43.685	49.123	44.962	52.625	53.176	52.392	43.44	47.094
1254	31.276	40.778	51.153	43.601	43.333	42.766	44.372	45.837	44.713	42.158	35.405	44.515	39.508	32.629	47.16	43.249	37.221	41.971	43.358	52.547	46.065	42.527	46.56	45.423	45.401	45.525	43.312	45.468	43.826	43.131	45.91	46.329	39.176	40.645	43.838	38.846	37.9	44.113	39.45	58.178	49.005	43.764	49.155	45.012	52.649	53.123	52.457	43.489	47.136
1256	31.344	40.841	51.166	43.601	43.354	42.791	44.424	45.89	44.749	42.257	35.523	44.552	39.574	32.691	47.21	43.276	37.305	42.014	43.385	52.587	46.179	42.53	46.571	45.466	45.393	45.521	43.308	45.562	43.884	43.179	45.903	46.376	39.285	40.722	43.915	38.879	37.923	44.149	39.489	58.215	49.032	43.811	49.189	45.113	52.735	53.159	52.523	43.542	47.192
1258	31.435	40.88	51.216	43.66	43.427	42.874	44.512	45.938	44.756	42.324	35.59	44.578	39.651	32.772	47.253	43.33	37.333	42.068	43.39	52.64	46.175	42.516	46.594	45.493	45.402	45.547	43.36	45.553	43.893	43.291	45.953	46.398	39.313	40.786	43.968	38.936	37.995	44.141	39.532	58.194	49.041	43.8	49.218	45.126	52.767	53.203	52.547	43.57	47.152
1260	31.401	40.876	51.164	43.658	43.472	42.921	44.48	45.978	44.78	42.323	35.573	44.488	39.681	32.779	47.235	43.356	37.382	42.106	43.414	52.699	46.179	42.544	46.612	45.461	45.428	45.548	43.383	45.529	43.925	43.311	45.987	46.43	39.323	40.767	44.016	39.001	38.02	44.148	39.566	58.225	49.057	43.804	49.235	45.122	52.855	53.203	52.596	43.625	47.163
1262	31.384	40.88	51.186	43.641	43.504	42.907	44.482	46.039	44.817	42.342	35.583	44.536	39.645	32.804	47.243	43.344	37.475	42.101	43.467	52.68	46.207	42.624	46.664	45.522	45.466	45.521	43.417	45.596	43.955	43.341	46.005	46.47	39.417	40.816	44.067	39.032	38.093	44.163	39.549	58.294	49.102	43.847	49.286	45.146	52.841	53.238	52.587	43.637	47.196
1264	31.419	40.931	51.214	43.688	43.55	42.958	44.486	46.074	44.847	42.401	35.595	44.569	39.708	32.817	47.282	43.359	37.572	42.133	43.508	52.688	46.245	42.679	46.702	45.573	45.48	45.532	43.485	45.642	43.986	43.422	46.034	46.505	39.423	40.869	44.08	39.062	38.1	44.185	39.551	58.348	49.112	43.923	49.314	45.204	52.847	53.326	52.603	43.673	47.222
1266	31.448	40.968	51.235	43.764	43.577	43.016	44.531	46.084	44.894	42.433	35.586	44.609	39.762	32.854	47.323	43.365	37.612	42.238	43.565	52.73	46.265	42.706	46.75	45.623	45.496	45.555	43.575	45.629	44.003	43.461	46.065	46.518	39.469	40.895	44.1	39.132	38.151	44.206	39.628	58.335	49.148	43.956	49.349	45.235	52.858	53.343	52.669	43.692	47.236
1268	31.527	41.001	51.308	43.841	43.587	43.09	44.603	46.079	45.028	42.469	35.641	44.609	39.8	32.916	47.376	43.424	37.611	42.251	43.623	52.771	46.284	42.782	46.765	45.715	45.449	45.574	43.654	45.7	44.051	43.576	46.145	46.527	39.546	40.967	44.128	39.24	38.22	44.287	39.67	58.316	49.198	44.024	49.344	45.29	52.884	53.333	52.716	43.72	47.322
1270	31.572	41.052	51.341	43.873	43.603	43.064	44.633	46.101	45.025	42.521	35.672	44.635	39.853	32.959	47.421	43.45	37.706	42.304	43.582	52.75	46.328	42.801	46.801	45.712	45.537	45.638	43.64	45.752	44.088	43.552	46.201	46.539	39.594	41.004	44.118	39.265	38.309	44.327	39.698	58.36	49.179	44.083	49.359	45.35	52.966	53.363	52.737	43.774	47.385
1272	31.63	41.097	51.314	43.884	43.652	43.088	44.589	46.173	45.001	42.545	35.611	44.691	39.868	32.942	47.464	43.456	37.814	42.299	43.575	52.775	46.378	42.87	46.786	45.677	45.556	45.627	43.649	45.755	44.135	43.597	46.204	46.545	39.651	41.034	44.172	39.27	38.313	44.326	39.758	58.391	49.211	44.078	49.387	45.393	53.013	53.371	52.778	43.791	47.422
1274	31.655	41.111	51.307	43.906	43.685	43.132	44.669	46.25	45.028	42.605	35.707	44.759	39.891	33.077	47.483	43.454	37.841	42.293	43.607	52.849	46.422	42.877	46.824	45.719	45.593	45.649	43.635	45.787	44.214	43.616	46.231	46.593	39.655	41.064	44.209	39.337	38.364	44.351	39.818	58.429	49.263	44.156	49.469	45.398	52.974	53.437	52.785	43.804	47.421
1276	31.686	41.129	51.355	43.917	43.764	43.173	44.737	46.283	45.067	42.63	35.762	44.726	39.949	33.166	47.481	43.466	37.823	42.34	43.684	52.897	46.446	42.933	46.858	45.762	45.603	45.671	43.67	45.783	44.202	43.658	46.241	46.638	39.725	41.131	44.276	39.393	38.413	44.385	39.784	58.429	49.277	44.174	49.498	45.479	53.021	53.491	52.84	43.89	47.454
1278	31.678	41.165	51.392	43.967	43.823	43.216	44.728	46.319	45.127	42.671	35.784	44.724	39.994	33.206	47.543	43.51	37.872	42.391	43.734	52.926	46.465	42.973	46.898	45.797	45.554	45.67	43.741	45.846	44.231	43.697	46.359	46.604	39.772	41.161	44.294	39.447	38.496	44.409	39.826	58.442	49.263	44.199	49.445	45.525	53.022	53.56	52.884	43.917	47.535
1280	31.721	41.265	51.442	44.005	43.84	43.228	44.782	46.293	45.153	42.743	35.817	44.753	40	33.242	47.594	43.539	38.006	42.43	43.72	52.895	46.542	42.97	46.941	45.836	45.526	45.675	43.754	45.893	44.288	43.679	46.338	46.63	39.778	41.213	44.315	39.447	38.55	44.376	39.875	58.459	49.257	44.248	49.474	45.537	53.08	53.545	52.889	43.927	47.506
1282	31.755	41.287	51.403	43.992	43.856	43.23	44.786	46.343	45.136	42.732	35.797	44.731	40.039	33.2	47.643	43.526	38.067	42.486	43.712	52.918	46.521	43.016	46.952	45.841	45.568	45.661	43.777	45.869	44.29	43.662	46.371	46.651	39.87	41.225	44.295	39.459	38.525	44.394	39.881	58.526	49.307	44.238	49.517	45.554	53.117	53.542	52.891	43.905	47.517
1284	31.792	41.282	51.431	44.007	43.901	43.274	44.766	46.383	45.134	42.766	35.858	44.739	40.059	33.245	47.643	43.569	38.06	42.505	43.731	52.941	46.54	43.058	46.994	45.858	45.563	45.639	43.823	45.872	44.328	43.746	46.402	46.695	39.923	41.247	44.359	39.511	38.574	44.437	39.922	58.529	49.326	44.287	49.567	45.594	53.11	53.561	52.945	43.945	47.549
1286	31.844	41.309	51.415	44.043	43.843	43.269	44.797	46.367	45.197	42.833	35.949	44.763	40.102	33.319	47.684	43.606	38.102	42.545	43.782	52.938	46.572	43.079	47.063	45.889	45.569	45.733	43.907	45.929	44.377	43.762	46.44	46.653	39.927	41.277	44.329	39.571	38.615	44.446	39.932	58.527	49.28	44.347	49.587	45.611	53.112	53.574	52.98	44.001	47.604
1288	31.856	41.312	51.502	44.108	43.905	43.32	44.838	46.435	45.259	42.887	36.019	44.813	40.114	33.346	47.733	43.647	38.196	42.571	43.89	52.946	46.558	43.121	46.953	45.878	45.544	45.736	43.927	45.94	44.359	43.794	46.423	46.702	39.948	41.311	44.36	39.549	38.683	44.437	39.968	58.503	49.31	44.314	49.578	45.669	53.156	53.608	53.007	44.055	47.662
1290	31.843	41.325	51.503	44.083	43.945	43.4	44.884	46.486	45.283	42.92	36.038	44.809	40.134	33.377	47.772	43.612	38.276	42.598	43.974	53.013	46.613	43.158	46.979	45.855	45.583	45.678	43.943	45.955	44.38	43.879	46.507	46.766	39.989	41.385	44.457	39.629	38.718	44.452	40.038	58.547	49.389	44.347	49.638	45.733	53.199	53.63	53.039	44.05	47.693
1292	31.909	41.379	51.529	44.091	44.038	43.392	44.947	46.469	45.313	42.963	36.067	44.855	40.188	33.446	47.806	43.613	38.279	42.606	43.918	53.057	46.687	43.187	47.065	45.986	45.604	45.718	43.947	46.016	44.48	43.917	46.566	46.82	40.044	41.484	44.518	39.689	38.797	44.522	40.042	58.591	49.478	44.45	49.62	45.753	53.221	53.671	53.03	44.076	47.751
1294	31.961	41.421	51.53	44.153	44.068	43.416	44.982	46.491	45.354	42.976	36.085	44.867	40.221	33.476	47.818	43.654	38.33	42.672	43.887	53.121	46.761	43.234	47.157	46.032	45.626	45.77	43.993	46.09	44.57	43.996	46.617	46.75	40.112	41.529	44.501	39.759	38.867	44.568	40.061	58.6	49.441	44.468	49.661	45.766	53.298	53.712	53.14	44.112	47.771
1296	31.953	41.477	51.526	44.162	44.088	43.445	44.952	46.514	45.35	43.011	36.024	44.846	40.287	33.506	47.825	43.652	38.366	42.691	43.922	53.102	46.709	43.227	47.065	45.997	45.618	45.735	44.046	46.063	44.524	43.944	46.578	46.795	40.095	41.478	44.462	39.796	38.855	44.602	40.087	58.603	49.464	44.483	49.669	45.817	53.283	53.741	53.104	44.123	47.754
1298	31.994	41.503	51.523	44.17	44.088	43.464	44.96	46.556	45.308	43.053	36.081	44.845	40.335	33.549	47.825	43.664	38.432	42.682	44.006	53.108	46.757	43.261	47.102	46.048	45.631	45.74	44.079	46.062	44.522	43.992	46.56	46.806	40.15	41.522	44.597	39.793	38.943	44.573	40.108	58.605	49.443	44.552	49.704	45.82	53.265	53.749	53.169	44.083	47.794
1300	32.039	41.511	51.558	44.202	44.08	43.522	45.012	46.579	45.397	43.078	36.098	44.868	40.336	33.601	47.87	43.706	38.494	42.748	44.031	53.112	46.772	43.346	47.196	46.085	45.605	45.792	44.096	46.075	44.572	43.968	46.633	46.765	40.201	41.57	44.563	39.843	38.971	44.589	40.09	58.645	49.434	44.56	49.723	45.887	53.331	53.772	53.204	44.171	47.856
1302	32.021	41.539	51.6	44.248	44.101	43.499	45.019	46.63	45.517	43.095	36.059	44.889	40.338	33.639	47.903	43.739	38.559	42.784	44.015	53.133	46.716	43.321	47.212	46.108	45.617	45.825	44.1	46.104	44.565	44	46.598	46.806	40.254	41.622	44.597	39.865	38.963	44.618	40.149	58.641	49.473	44.607	49.768	45.878	53.336	53.79	53.187	44.261	47.873
1304	32.078	41.57	51.602	44.296	44.161	43.499	45.014	46.642	45.421	43.111	36.132	44.904	40.336	33.645	47.936	43.715	38.59	42.804	44.015	53.159	46.761	43.342	47.157	46.088	45.614	45.784	44.099	46.141	44.617	44.01	46.659	46.88	40.306	41.614	44.603	39.899	38.991	44.616	40.176	58.713	49.502	44.624	49.738	45.909	53.365	53.799	53.185	44.246	47.861
1306	32.112	41.544	51.592	44.319	44.236	43.583	45.061	46.708	45.479	43.193	36.204	44.887	40.406	33.706	47.995	43.69	38.649	42.825	44.068	53.161	46.835	43.424	47.198	46.091	45.572	45.816	44.161	46.133	44.712	44.033	46.771	46.903	40.328	41.667	44.615	39.93	39.057	44.623	40.198	58.698	49.547	44.65	49.764	46.001	53.382	53.802	53.268	44.314	47.922
1308	32.17	41.582	51.626	44.364	44.219	43.616	45.148	46.664	45.516	43.169	36.207	44.936	40.469	33.724	47.994	43.731	38.675	42.884	44.114	53.124	46.884	43.442	47.248	46.203	45.619	45.859	44.184	46.189	44.732	44.124	46.788	46.822	40.402	41.688	44.605	40.027	39.101	44.674	40.214	58.72	49.51	44.654	49.728	45.966	53.423	53.816	53.27	44.299	47.932
1310	32.188	41.655	51.579	44.31	44.264	43.622	45.085	46.736	45.507	43.256	36.184	44.902	40.458	33.75	48.029	43.779	38.733	42.9	44.114	53.209	46.859	43.467	47.198	46.148	45.689	45.825	44.245	46.202	44.743	44.168	46.75	46.881	40.407	41.744	44.676	40.064	39.119	44.685	40.286	58.724	49.562	44.689	49.819	46.008	53.425	53.827	53.257	44.288	47.966
1312	32.223	41.686	51.588	44.339	44.356	43.659	45.113	46.803	45.57	43.272	36.222	44.915	40.464	33.829	48.006	43.768	38.794	42.872	44.168	53.216	46.917	43.492	47.227	46.191	45.706	45.832	44.265	46.258	44.76	44.25	46.786	46.927	40.412	41.776	44.653	40.075	39.154	44.688	40.292	58.739	49.599	44.742	49.832	45.966	53.441	53.844	53.335	44.314	47.972
1314	32.216	41.787	51.625	44.387	44.382	43.684	45.209	46.701	45.576	43.296	36.173	44.953	40.511	33.882	48.034	43.791	38.831	42.92	44.207	53.246	46.977	43.551	47.326	46.2	45.639	45.806	44.299	46.285	44.757	44.249	46.816	46.941	40.46	41.77	44.721	40.125	39.21	44.719	40.24	58.755	49.586	44.762	49.85	46.029	53.469	53.824	53.355	44.355	47.987
1316	32.27	41.775	51.699	44.375	44.342	43.677	45.273	46.782	45.649	43.354	36.19	44.989	40.546	33.944	48.138	43.799	38.868	42.947	44.186	53.251	47.018	43.589	47.367	46.258	45.641	45.81	44.304	46.258	44.802	44.246	46.806	46.891	40.469	41.859	44.737	40.099	39.282	44.716	40.275	58.799	49.615	44.828	49.86	46.16	53.504	53.948	53.397	44.432	48.021
1318	32.265	41.779	51.754	44.336	44.397	43.704	45.241	46.869	45.64	43.363	36.355	45.036	40.566	33.908	48.091	43.776	38.913	43.022	44.196	53.224	47.007	43.594	47.317	46.311	45.691	45.909	44.332	46.251	44.847	44.284	46.827	46.937	40.531	41.911	44.76	40.118	39.27	44.719	40.335	58.849	49.661	44.803	49.894	46.211	53.495	54.033	53.434	44.451	48.055
1320	32.311	41.819	51.757	44.433	44.41	43.733	45.236	46.87	45.678	43.383	36.414	45.038	40.607	33.944	48.101	43.794	39.007	42.976	44.248	53.234	46.981	43.643	47.336	46.288	45.689	45.958	44.389	46.251	44.841	44.294	46.865	46.962	40.584	41.873	44.82	40.192	39.31	44.725	40.277	58.828	49.66	44.834	49.87	46.183	53.48	53.996	53.428	44.44	48.08
1322	32.361	41.854	51.715	44.555	44.433	43.776	45.269	46.767	45.713	43.377	36.397	45.035	40.665	34.019	48.125	43.862	39.014	42.976	44.263	53.284	47.075	43.639	47.386	46.332	45.657	45.906	44.411	46.337	44.904	44.298	46.923	46.907	40.643	41.95	44.771	40.227	39.427	44.791	40.306	58.785	49.622	44.895	49.878	46.214	53.527	54.012	53.497	44.474	48.144
1324	32.342	41.823	51.763	44.521	44.462	43.781	45.286	46.859	45.733	43.401	36.352	45.036	40.623	34.037	48.177	43.849	39.05	43.001	44.279	53.351	47.071	43.63	47.328	46.326	45.67	45.864	44.391	46.324	44.935	44.31	46.909	46.936	40.639	41.945	44.818	40.236	39.414	44.747	40.451	58.874	49.668	44.898	49.898	46.222	53.569	54.018	53.519	44.451	48.182
1326	32.349	41.844	51.753	44.487	44.484	43.814	45.29	46.901	45.748	43.426	36.387	44.976	40.668	34.019	48.164	43.821	39.125	43.037	44.31	53.326	47.019	43.694	47.39	46.323	45.686	45.892	44.407	46.364	44.905	44.364	46.922	47.009	40.649	41.946	44.801	40.276	39.423	44.757	40.412	58.926	49.667	44.931	49.92	46.233	53.554	54.003	53.53	44.473	48.199
1328	32.365	41.897	51.757	44.534	44.488	43.786	45.315	46.936	45.74	43.466	36.415	45.007	40.619	34.053	48.22	43.836	39.15	43.064	44.339	53.284	47.082	43.724	47.395	46.367	45.659	45.906	44.419	46.38	44.959	44.411	46.997	46.956	40.656	42.005	44.847	40.294	39.458	44.788	40.401	58.893	49.703	44.941	49.971	46.246	53.578	54.049	53.541	44.541	48.251
1330	32.432	41.915	51.813	44.576	44.541	43.867	45.364	46.983	45.762	43.539	36.424	45.046	40.615	34.137	48.239	43.843	39.187	43.098	44.329	53.34	47.187	43.787	47.456	46.424	45.677	45.942	44.442	46.408	44.997	44.437	47.051	47.028	40.713	42.033	44.874	40.383	39.525	44.837	40.465	58.894	49.737	45.012	49.991	46.296	53.676	54.062	53.567	44.535	48.261
1332	32.463	41.933	51.78	44.582	44.591	43.895	45.388	47.006	45.813	43.57	36.456	45.071	40.7	34.159	48.252	43.906	39.208	43.173	44.395	53.334	47.205	43.844	47.49	46.37	45.666	45.912	44.499	46.453	45.035	44.456	47.067	47.039	40.708	42.083	44.902	40.371	39.59	44.849	40.499	58.88	49.737	45.042	50.001	46.331	53.665	54.106	53.623	44.541	48.239
1334	32.532	41.973	51.833	44.649	44.634	43.93	45.373	47.002	45.795	43.641	36.529	45.066	40.807	34.215	48.293	43.977	39.315	43.258	44.403	53.364	47.22	43.817	47.526	46.429	45.717	45.964	44.601	46.496	45.101	44.527	47.083	47.023	40.773	42.13	44.927	40.429	39.617	44.86	40.56	58.917	49.78	45.048	50.007	46.374	53.724	54.12	53.652	44.67	48.256
1336	32.641	42.027	51.913	44.71	44.707	43.954	45.447	47.077	45.864	43.658	36.547	45.128	40.832	34.249	48.305	44.012	39.361	43.31	44.452	53.476	47.268	43.826	47.564	46.497	45.768	45.988	44.682	46.507	45.104	44.594	47.129	47.103	40.856	42.197	45	40.507	39.65	44.886	40.614	58.958	49.822	45.109	50.055	46.493	53.754	54.183	53.71	44.802	48.373
1338	32.696	42.11	51.966	44.846	44.779	44.085	45.552	47.167	45.972	43.79	36.674	45.174	40.935	34.417	48.41	44.105	39.446	43.362	44.567	53.52	47.43	44.015	47.68	46.629	45.808	46.05	44.723	46.613	45.24	44.685	47.238	47.2	41.014	42.304	45.077	40.6	39.839	45.009	40.705	58.974	49.906	45.192	50.102	46.567	53.88	54.275	53.812	44.822	48.465
1340	32.708	42.179	51.969	44.829	44.796	44.085	45.603	47.269	46.075	43.804	36.764	45.285	41.018	34.491	48.483	44.094	39.558	43.384	44.575	53.554	47.459	44.079	47.687	46.64	45.819	46.1	44.754	46.659	45.281	44.686	47.321	47.221	41.104	42.351	45.151	40.648	39.863	45.072	40.641	59.003	49.937	45.269	50.183	46.609	53.84	54.301	53.847	44.846	48.544
1342	32.733	42.197	51.934	44.779	44.824	44.101	45.638	47.178	45.984	43.822	36.751	45.266	41.011	34.511	48.521	43.967	39.626	43.405	44.613	53.531	47.398	44.035	47.634	46.574	45.779	46.093	44.758	46.596	45.274	44.664	47.22	47.134	41.063	42.315	45.169	40.651	39.847	45.092	40.611	59.019	49.925	45.315	50.196	46.542	53.782	54.249	53.819	44.795	48.504
1344	32.651	42.123	51.861	44.568	44.7	44.004	45.462	47.14	45.866	43.765	36.651	45.173	40.95	34.489	48.539	43.824	39.603	43.295	44.499	53.489	47.345	43.92	47.56	46.546	45.653	45.988	44.62	46.511	45.18	44.488	47.162	47.014	40.984	42.291	45.027	40.599	39.773	44.944	40.468	59.098	49.811	45.17	50.062	46.404	53.713	54.182	53.747	44.616	48.365
1346	32.599	42.034	51.79	44.488	44.629	43.902	45.363	46.971	45.801	43.655	36.572	45.077	40.907	34.436	48.467	43.698	39.592	43.144	44.411	53.447	47.212	43.822	47.47	46.443	45.558	45.876	44.583	46.443	45.11	44.48	47.077	46.869	40.913	42.188	44.946	40.542	39.737	44.838	40.466	59.106	49.756	45.093	49.986	46.341	53.688	54.12	53.689	44.52	48.243
1348	32.587	42.051	51.73	44.459	44.584	43.854	45.287	46.919	45.686	43.587	36.481	44.983	40.788	34.301	48.315	43.676	39.548	43.112	44.29	53.307	47.121	43.708	47.318	46.377	45.498	45.841	44.487	46.364	45.017	44.407	46.976	46.724	40.844	42.078	44.86	40.52	39.667	44.779	40.384	59.094	49.659	45.013	49.89	46.296	53.632	54.078	53.668	44.48	48.182
1350	32.58	41.965	51.739	44.476	44.601	43.844	45.334	46.931	45.725	43.615	36.516	44.991	40.785	34.305	48.304	43.676	39.53	43.291	44.311	53.329	47.193	43.696	47.399	46.439	45.531	45.857	44.521	46.386	45.084	44.46	47.011	46.792	40.863	42.187	44.883	40.508	39.731	44.785	40.463	59.022	49.636	45.071	49.898	46.367	53.62	54.098	53.688	44.506	48.274
1352	32.626	42.02	51.748	44.555	44.632	43.928	45.39	46.993	45.749	43.661	36.491	44.957	40.808	34.327	48.291	43.723	39.545	43.239	44.333	53.311	47.233	43.865	47.439	46.409	45.548	45.843	44.467	46.409	45.125	44.481	47.053	46.868	40.899	42.191	44.943	40.552	39.709	44.776	40.472	58.997	49.675	45.039	49.918	46.385	53.64	54.101	53.713	44.546	48.289
1354	32.676	42.074	51.754	44.587	44.721	43.97	45.416	47.013	45.787	43.708	36.542	44.962	40.824	34.343	48.294	43.8	39.62	43.321	44.381	53.337	47.23	43.857	47.451	46.422	45.604	45.951	44.641	46.428	45.159	44.563	47.067	46.834	40.909	42.234	44.977	40.555	39.771	44.828	40.551	59.017	49.667	45.104	49.936	46.397	53.661	54.094	53.744	44.619	48.369
1356	32.765	42.11	51.752	44.614	44.742	44.01	45.442	46.998	45.85	43.756	36.538	45.021	40.869	34.472	48.368	43.776	39.608	43.308	44.472	53.416	47.346	43.908	47.545	46.592	45.621	45.941	44.708	46.521	45.188	44.588	47.139	46.926	41.005	42.314	45.032	40.609	39.799	44.897	40.595	59.017	49.722	45.154	50.002	46.517	53.702	54.135	53.776	44.621	48.417
1358	32.786	42.182	51.803	44.7	44.805	44.031	45.488	47.102	45.804	43.804	36.611	45.026	40.924	34.493	48.402	43.775	39.745	43.381	44.499	53.388	47.402	43.905	47.597	46.607	45.674	45.955	44.682	46.574	45.244	44.648	47.22	46.946	40.987	42.306	45.062	40.648	39.877	44.932	40.587	59.047	49.733	45.224	50.037	46.541	53.76	54.159	53.8	44.673	48.424
1360	32.787	42.23	51.877	44.737	44.859	44.096	45.558	47.217	45.975	43.868	36.75	45.109	40.965	34.635	48.496	43.899	39.772	43.433	44.619	53.49	47.486	44.017	47.692	46.662	45.675	46.067	44.747	46.652	45.342	44.697	47.291	47.006	41.071	42.417	45.107	40.677	39.973	44.991	40.632	59.066	49.821	45.315	50.084	46.647	53.879	54.235	53.907	44.757	48.535
1362	32.877	42.301	51.93	44.792	44.885	44.149	45.604	47.234	46.027	43.909	36.764	45.149	41.018	34.679	48.545	43.907	39.829	43.461	44.579	53.514	47.513	43.998	47.7	46.72	45.704	46.064	44.744	46.611	45.375	44.717	47.383	47.051	41.126	42.448	45.18	40.737	40.097	45.013	40.67	59.041	49.854	45.336	50.072	46.692	53.953	54.349	53.981	44.851	48.623
1364	32.907	42.37	51.9	44.732	44.945	44.196	45.617	47.335	46.122	43.929	36.783	45.139	41.067	34.692	48.515	43.882	39.914	43.471	44.592	53.541	47.557	44.094	47.686	46.748	45.717	46.081	44.826	46.611	45.415	44.702	47.404	47.015	41.13	42.448	45.13	40.753	40.085	45.029	40.71	59.134	49.951	45.357	50.166	46.765	53.983	54.429	54.007	44.853	48.63
1366	32.885	42.374	51.976	44.843	44.974	44.194	45.664	47.262	46.168	43.956	36.807	45.22	41.058	34.754	48.636	43.95	39.901	43.455	44.641	53.571	47.601	44.177	47.769	46.763	45.693	46.07	44.894	46.651	45.466	44.776	47.446	47.062	41.151	42.536	45.165	40.858	40.048	45.086	40.717	59.105	49.961	45.461	50.248	46.792	53.947	54.403	53.998	44.894	48.701
1368	32.911	42.343	51.949	44.851	44.995	44.219	45.727	47.216	46.094	43.953	36.792	45.162	41.06	34.818	48.603	43.946	39.951	43.583	44.668	53.554	47.65	44.218	47.775	46.703	45.762	46.132	44.9	46.649	45.478	44.8	47.465	47.087	41.197	42.554	45.183	40.811	40.153	45.032	40.732	59.126	49.955	45.482	50.2	46.796	53.959	54.371	54.044	44.94	48.685
1370	32.926	42.36	51.936	44.858	44.902	44.256	45.7	47.238	46.107	44.031	36.777	45.17	41.074	34.813	48.582	43.89	39.949	43.587	44.663	53.605	47.599	44.256	47.733	46.681	45.701	46.095	44.888	46.673	45.482	44.793	47.458	47.073	41.285	42.536	45.153	40.829	40.185	45.077	40.718	59.133	49.958	45.432	50.225	46.757	54.017	54.423	54.011	44.944	48.722
1372	32.933	42.376	51.98	44.821	44.899	44.206	45.668	47.278	46.058	43.972	36.782	45.097	41.081	34.73	48.588	43.819	39.95	43.594	44.642	53.556	47.603	44.183	47.726	46.694	45.686	46.084	44.901	46.728	45.448	44.802	47.465	47.03	41.329	42.545	45.163	40.763	40.128	45.017	40.668	59.128	49.933	45.413	50.196	46.705	53.951	54.361	54.042	44.886	48.7
1374	32.903	42.356	51.853	44.819	44.948	44.188	45.64	47.273	46.017	43.982	36.775	45.038	41.036	34.813	48.537	43.742	40.056	43.554	44.61	53.499	47.513	44.152	47.685	46.674	45.698	46.052	44.893	46.599	45.419	44.784	47.41	46.949	41.279	42.511	45.157	40.759	40.107	45.014	40.639	59.14	49.888	45.424	50.133	46.759	53.991	54.383	54.041	44.913	48.71
1376	32.897	42.32	51.796	44.714	44.872	44.111	45.622	47.167	45.995	43.962	36.771	44.95	40.984	34.864	48.468	43.705	40.045	43.504	44.591	53.483	47.561	44.132	47.6	46.662	45.591	46.053	44.848	46.621	45.376	44.752	47.38	46.912	41.218	42.485	45.104	40.747	40.107	44.964	40.554	59.066	49.821	45.385	50.097	46.698	54.004	54.293	53.995	44.901	48.642
1378	32.888	42.318	51.745	44.652	44.781	44.03	45.58	47.105	45.943	43.86	36.713	44.861	40.918	34.772	48.349	43.626	40.039	43.427	44.512	53.361	47.472	44.077	47.603	46.698	45.574	46.032	44.796	46.562	45.352	44.678	47.365	46.828	41.144	42.435	45.033	40.64	40.104	44.873	40.437	59.046	49.775	45.348	50.049	46.677	53.886	54.285	53.96	44.822	48.59
1380	32.87	42.258	51.698	44.7	44.828	44.042	45.544	47.082	45.877	43.852	36.737	44.806	40.87	34.786	48.282	43.604	39.996	43.357	44.496	53.31	47.512	44.089	47.555	46.589	45.514	46.033	44.722	46.517	45.291	44.665	47.284	46.813	41.196	42.433	45.002	40.59	40.067	44.837	40.383	58.968	49.783	45.345	50.041	46.662	53.877	54.235	53.923	44.813	48.585
1382	32.866	42.299	51.602	44.677	44.748	43.945	45.441	46.967	45.867	43.768	36.669	44.782	40.826	34.71	48.198	43.481	39.992	43.301	44.388	53.254	47.44	43.998	47.51	46.541	45.474	46.018	44.708	46.445	45.281	44.598	47.28	46.6	41.136	42.366	44.917	40.539	39.947	44.802	40.255	58.947	49.73	45.339	49.929	46.645	53.761	54.205	53.929	44.732	48.481
1384	32.83	42.272	51.561	44.631	44.768	43.901	45.477	46.912	45.858	43.677	36.665	44.67	40.737	34.697	48.118	43.346	39.921	43.216	44.38	53.21	47.466	44.016	47.406	46.435	45.416	45.891	44.733	46.42	45.202	44.546	47.209	46.55	41.041	42.302	44.942	40.445	39.855	44.776	40.198	58.896	49.678	45.301	49.886	46.564	53.713	54.086	53.884	44.735	48.486
1386	32.79	42.353	51.429	44.454	44.66	43.856	45.402	46.782	45.778	43.669	36.497	44.529	40.603	34.589	48.005	43.209	39.901	43.15	44.278	53.092	47.41	43.923	47.325	46.346	45.276	45.866	44.624	46.324	45.126	44.478	47.153	46.456	40.988	42.228	44.778	40.335	39.845	44.687	40.033	58.821	49.648	45.227	49.812	46.533	53.669	54.055	53.801	44.666	48.393
1388	32.763	42.217	51.346	44.287	44.51	43.707	45.252	46.622	45.627	43.492	36.428	44.35	40.466	34.515	47.771	43.022	39.857	43.098	44.094	52.943	47.274	43.802	47.248	46.27	45.162	45.833	44.493	46.169	45.04	44.367	47.028	46.281	40.876	42.086	44.563	40.251	39.703	44.576	39.894	58.702	49.552	45.149	49.702	46.35	53.516	53.918	53.709	44.582	48.255
1390	32.644	42.159	51.236	44.153	44.476	43.615	45.226	46.456	45.488	43.384	36.372	44.274	40.333	34.498	47.613	42.9	39.752	42.994	44.007	52.845	47.111	43.702	47.097	46.119	45.118	45.781	44.43	46.054	45	44.26	46.907	46.119	40.773	41.975	44.507	40.066	39.746	44.487	39.717	58.672	49.364	44.988	49.646	46.296	53.401	53.854	53.609	44.515	48.143
1392	32.656	42.054	51.036	44.042	44.294	43.468	45.085	46.317	45.327	43.215	36.257	44.109	40.167	34.346	47.483	42.619	39.668	42.932	43.849	52.668	47.057	43.514	46.993	46.027	45.091	45.671	44.261	45.895	44.816	44.134	46.744	45.957	40.679	41.898	44.376	39.901	39.605	44.345	39.486	58.584	49.229	44.898	49.528	46.207	53.281	53.665	53.501	44.351	48.037
1394	32.577	41.939	50.95	43.921	44.162	43.34	45.016	46.139	45.191	43.12	36.145	43.915	40.01	34.239	47.235	42.539	39.586	42.836	43.77	52.531	46.963	43.399	46.837	45.956	44.934	45.587	44.149	45.841	44.686	44.017	46.688	45.737	40.59	41.793	44.308	39.753	39.398	44.23	39.351	58.465	49.206	44.784	49.352	46.061	53.112	53.609	53.41	44.279	47.931
1396	32.441	41.876	50.808	43.748	44.034	43.18	44.886	45.954	45.054	42.919	35.973	43.762	39.777	34.135	47.155	42.313	39.473	42.713	43.619	52.396	46.879	43.327	46.684	45.731	44.773	45.547	44.032	45.669	44.585	43.861	46.531	45.552	40.457	41.623	44.114	39.575	39.276	44.168	39.157	58.301	49.147	44.742	49.217	45.941	53.108	53.514	53.346	44.131	47.852
1398	32.391	41.781	50.508	43.553	43.848	42.962	44.701	45.754	44.876	42.642	35.8	43.583	39.596	34.013	46.868	42.009	39.335	42.63	43.393	52.176	46.793	43.142	46.498	45.592	44.619	45.415	43.853	45.514	44.399	43.688	46.366	45.299	40.225	41.426	43.894	39.3	39.059	43.94	38.864	58.238	49.024	44.567	49.054	45.807	52.898	53.262	53.153	43.944	47.651
1400	32.244	41.633	50.295	43.369	43.678	42.761	44.57	45.543	44.665	42.457	35.668	43.353	39.401	33.93	46.61	41.78	39.198	42.497	43.203	51.973	46.539	42.979	46.275	45.456	44.459	45.288	43.726	45.39	44.203	43.506	46.176	45.052	40.057	41.228	43.75	39.088	38.92	43.803	38.598	58.088	48.849	44.424	48.878	45.644	52.686	53.118	53.028	43.794	47.495
1402	32.089	41.56	50.138	43.121	43.546	42.509	44.419	45.334	44.46	42.309	35.553	43.145	39.135	33.736	46.338	41.463	39.058	42.292	42.999	51.767	46.371	42.817	46.093	45.29	44.306	45.138	43.514	45.242	44.019	43.386	46.061	44.846	39.822	41.093	43.5	38.852	38.671	43.652	38.331	57.951	48.637	44.245	48.777	45.428	52.525	52.888	52.849	43.714	47.286
1404	32.037	41.491	50.023	43.056	43.333	42.404	44.256	45.174	44.339	42.195	35.382	42.915	38.927	33.635	46.141	41.309	38.976	42.149	42.861	51.6	46.282	42.677	45.976	45.185	44.154	45.138	43.379	45.044	43.93	43.185	45.932	44.619	39.748	40.962	43.319	38.753	38.593	43.505	38.114	57.863	48.583	44.071	48.726	45.286	52.384	52.802	52.776	43.588	47.176
1406	31.971	41.298	49.929	42.862	43.251	42.229	44.134	44.94	44.135	41.96	35.237	42.679	38.785	33.455	45.852	41.063	38.845	42.108	42.649	51.42	46.192	42.497	45.785	44.994	43.986	45.033	43.229	44.908	43.769	43.065	45.805	44.454	39.668	40.773	43.139	38.48	38.37	43.352	37.954	57.755	48.464	43.965	48.547	45.118	52.23	52.665	52.668	43.369	47.082
1408	31.938	41.234	49.779	42.711	43.072	42.11	44.036	44.818	44.037	41.834	35.112	42.601	38.645	33.386	45.636	40.907	38.746	42.013	42.546	51.272	46.109	42.433	45.653	44.957	43.926	45.03	43.199	44.785	43.638	42.932	45.642	44.265	39.506	40.645	42.988	38.344	38.267	43.219	37.733	57.739	48.392	43.911	48.377	45.086	52.169	52.562	52.599	43.252	46.894
1410	31.865	41.28	49.671	42.631	43.008	41.992	43.984	44.687	44.027	41.703	35.075	42.513	38.518	33.335	45.625	40.737	38.729	41.963	42.504	51.178	46.01	42.371	45.559	44.912	43.871	45.014	43.128	44.734	43.579	42.842	45.58	44.173	39.487	40.627	42.899	38.292	38.193	43.206	37.602	57.68	48.272	43.823	48.314	45.018	52.052	52.493	52.546	43.266	46.868
1412	31.883	41.305	49.543	42.621	42.971	42.01	44.014	44.619	43.902	41.699	35.133	42.466	38.437	33.336	45.496	40.696	38.707	41.958	42.402	51.151	45.993	42.315	45.511	44.804	43.833	44.929	43.058	44.676	43.505	42.831	45.546	44.103	39.421	40.568	42.913	38.276	38.175	43.164	37.561	57.662	48.296	43.807	48.283	44.979	52.017	52.511	52.512	43.227	46.862
1414	31.792	41.239	49.404	42.469	42.849	41.83	43.835	44.451	43.77	41.519	34.927	42.399	38.323	33.148	45.376	40.511	38.6	41.787	42.317	50.958	45.884	42.161	45.283	44.722	43.679	44.824	42.932	44.511	43.362	42.685	45.389	43.955	39.273	40.425	42.787	38.088	38.045	43.041	37.374	57.555	48.226	43.633	48.306	44.813	51.904	52.34	52.421	43.142	46.726
1416	31.793	41.281	49.398	42.478	42.875	41.868	43.869	44.428	43.734	41.524	34.921	42.367	38.228	33.182	45.368	40.486	38.607	41.868	42.32	50.958	45.843	42.131	45.399	44.69	43.695	44.874	42.898	44.54	43.389	42.641	45.415	43.907	39.205	40.421	42.72	38.032	38.068	43.063	37.284	57.595	48.19	43.643	48.147	44.834	51.938	52.353	52.44	43.125	46.7
1418	31.79	41.262	49.468	42.383	42.873	41.882	43.927	44.411	43.785	41.499	34.946	42.402	38.185	33.238	45.326	40.498	38.593	41.817	42.277	50.916	45.843	42.164	45.412	44.776	43.712	44.877	42.933	44.549	43.423	42.653	45.409	43.91	39.323	40.447	42.744	38.034	38.079	43.068	37.39	57.594	48.153	43.765	48.212	44.8	51.905	52.309	52.444	43.116	46.724
1420	31.851	41.328	49.584	42.461	42.921	41.852	44.008	44.475	43.845	41.552	35.027	42.45	38.302	33.298	45.406	40.618	38.721	41.899	42.355	51.01	45.896	42.21	45.407	44.801	43.71	44.876	43.012	44.601	43.413	42.73	45.525	43.971	39.39	40.432	42.789	38.141	38.097	43.111	37.378	57.68	48.255	43.717	48.283	44.856	51.996	52.346	52.505	43.224	46.877
1422	31.856	41.372	49.631	42.529	42.985	41.915	44.063	44.543	43.871	41.654	35.071	42.542	38.454	33.397	45.495	40.688	38.757	41.968	42.445	51.139	45.941	42.304	45.472	44.892	43.715	44.904	43.039	44.692	43.528	42.776	45.514	44.019	39.435	40.516	42.807	38.185	38.206	43.159	37.485	57.772	48.363	43.808	48.308	44.967	52.046	52.433	52.61	43.275	46.881
1424	31.898	41.365	49.708	42.712	43.094	41.994	44.106	44.668	43.949	41.71	35.174	42.662	38.602	33.429	45.579	40.803	38.906	42.084	42.457	51.183	45.963	42.347	45.551	44.926	43.814	44.947	43.118	44.764	43.551	42.823	45.609	44.272	39.5	40.553	42.993	38.256	38.303	43.206	37.622	57.799	48.343	43.87	48.425	45.003	52.168	52.587	52.63	43.453	46.947
1426	32.062	41.505	49.782	42.81	43.17	42.018	44.224	44.761	44.014	41.816	35.228	42.714	38.635	33.555	45.726	40.901	39.008	42.156	42.623	51.306	46.126	42.51	45.633	44.966	43.877	45.078	43.18	44.81	43.58	42.891	45.686	44.332	39.593	40.624	43.066	38.414	38.403	43.308	37.727	57.871	48.355	43.9	48.447	45.147	52.247	52.588	52.756	43.452	47.008
1428	32.128	41.54	49.92	42.877	43.279	42.164	44.281	44.934	44.119	41.911	35.27	42.91	38.717	33.642	45.86	41.066	39.135	42.221	42.755	51.425	46.156	42.571	45.713	45.165	43.974	45.146	43.259	44.974	43.731	42.95	45.804	44.439	39.748	40.758	43.162	38.518	38.512	43.443	37.938	57.998	48.458	44.039	48.567	45.252	52.328	52.603	52.819	43.576	47.148
1430	32.161	41.596	50.022	42.98	43.399	42.355	44.428	45.092	44.293	42.081	35.397	43.034	38.898	33.692	45.953	41.219	39.169	42.272	42.913	51.488	46.221	42.691	45.836	45.254	44	45.137	43.413	45.128	43.843	43.095	45.845	44.589	39.805	40.881	43.28	38.681	38.666	43.528	38.113	58.011	48.557	44.105	48.634	45.416	52.403	52.769	52.948	43.68	47.206
1432	32.28	41.667	50.091	43.07	43.464	42.428	44.501	45.146	44.32	42.207	35.589	43.136	39.028	33.84	46.067	41.321	39.26	42.376	42.985	51.602	46.323	42.741	45.902	45.383	44.064	45.155	43.466	45.187	43.983	43.182	45.927	44.731	39.987	40.942	43.35	38.81	38.801	43.616	38.272	58.115	48.604	44.215	48.718	45.438	52.5	52.813	53.008	43.792	47.352
1434	32.431	41.748	50.223	43.249	43.624	42.525	44.595	45.247	44.408	42.337	35.692	43.271	39.17	33.946	46.272	41.478	39.423	42.509	43.15	51.717	46.424	42.866	46.033	45.41	44.085	45.221	43.613	45.305	44.058	43.287	46.143	44.835	40.078	41.069	43.467	38.947	38.949	43.723	38.427	58.192	48.714	44.279	48.827	45.554	52.611	52.91	53.112	43.876	47.48
1436	32.468	41.824	50.283	43.311	43.683	42.589	44.63	45.356	44.521	42.434	35.777	43.355	39.264	34	46.362	41.586	39.528	42.535	43.159	51.802	46.497	42.92	46.138	45.502	44.153	45.272	43.742	45.424	44.143	43.347	46.215	44.942	40.143	41.106	43.581	39.096	39.008	43.78	38.533	58.279	48.853	44.349	48.867	45.668	52.722	52.942	53.197	43.985	47.541
1438	32.484	41.861	50.395	43.419	43.794	42.699	44.788	45.478	44.678	42.568	35.846	43.462	39.423	34.075	46.621	41.776	39.613	42.638	43.338	51.977	46.572	42.994	46.244	45.639	44.216	45.343	43.862	45.545	44.264	43.384	46.234	45.016	40.262	41.237	43.674	39.174	39.163	43.842	38.689	58.327	48.833	44.435	48.962	45.694	52.805	53.094	53.282	44.081	47.664
1440	32.516	41.932	50.445	43.574	43.888	42.812	44.853	45.601	44.728	42.68	35.957	43.573	39.539	34.231	46.729	41.84	39.733	42.687	43.421	52.014	46.63	43.081	46.319	45.747	44.308	45.407	43.893	45.59	44.299	43.478	46.396	45.223	40.395	41.314	43.786	39.315	39.302	43.971	38.814	58.393	48.877	44.514	49	45.844	52.903	53.147	53.37	44.149	47.744
1442	32.627	41.963	50.538	43.651	44.018	42.948	44.908	45.708	44.875	42.753	36.04	43.662	39.656	34.307	46.826	41.96	39.874	42.817	43.488	52.032	46.687	43.2	46.369	45.78	44.349	45.418	43.978	45.628	44.4	43.529	46.459	45.26	40.435	41.48	43.884	39.37	39.324	43.997	38.907	58.462	48.942	44.561	49.07	45.874	52.949	53.266	53.426	44.236	47.811
1444	32.605	42.076	50.583	43.698	43.996	42.946	44.994	45.685	44.921	42.83	36.087	43.722	39.703	34.405	46.89	42.026	39.917	42.867	43.537	52.051	46.715	43.218	46.456	45.906	44.428	45.446	44.008	45.674	44.458	43.63	46.439	45.298	40.549	41.491	43.911	39.474	39.515	44.052	39.003	58.502	48.996	44.682	49.101	45.985	52.981	53.274	53.47	44.285	47.834
1446	32.73	42.057	50.664	43.809	44.135	43.072	45.095	45.872	45.084	42.9	36.114	43.828	39.82	34.477	47.039	42.18	40.007	42.901	43.638	52.206	46.856	43.341	46.533	45.953	44.492	45.525	44.185	45.787	44.57	43.713	46.543	45.443	40.653	41.608	44.003	39.638	39.658	44.081	39.145	58.521	49.041	44.791	49.252	46.123	53.118	53.402	53.555	44.382	47.955
1448	32.763	42.134	50.713	43.875	44.207	43.095	45.088	45.893	45.077	42.99	36.196	43.842	39.909	34.575	47.059	42.202	40.097	42.954	43.701	52.202	46.797	43.365	46.617	46.014	44.511	45.612	44.148	45.802	44.584	43.734	46.595	45.508	40.654	41.665	44.055	39.721	39.662	44.142	39.166	58.565	49.1	44.738	49.241	46.104	53.131	53.429	53.59	44.398	47.943
1450	32.836	42.214	50.72	43.879	44.212	43.205	45.202	45.972	45.166	43.091	36.309	43.869	39.997	34.544	47.156	42.259	40.112	43.083	43.799	52.272	46.943	43.412	46.632	46.02	44.497	45.54	44.211	45.865	44.67	43.789	46.67	45.586	40.78	41.701	44.124	39.854	39.743	44.145	39.244	58.626	49.084	44.827	49.288	46.136	53.172	53.489	53.659	44.487	47.996
1452	32.891	42.229	50.834	43.984	44.307	43.304	45.258	46.021	45.243	43.183	36.36	43.977	40.051	34.664	47.215	42.35	40.21	43.078	43.913	52.362	46.951	43.51	46.703	46.084	44.527	45.545	44.312	46.011	44.742	43.854	46.741	45.659	40.841	41.784	44.2	39.877	39.842	44.307	39.379	58.661	49.196	44.868	49.336	46.188	53.255	53.551	53.733	44.529	48.064
1454	32.891	42.247	50.846	44.102	44.402	43.332	45.264	46.075	45.266	43.241	36.411	44.027	40.128	34.701	47.343	42.429	40.263	43.125	43.944	52.438	46.991	43.582	46.767	46.179	44.578	45.599	44.364	45.945	44.796	43.914	46.816	45.723	40.904	41.832	44.221	39.965	39.919	44.323	39.472	58.719	49.186	44.923	49.378	46.237	53.33	53.574	53.787	44.594	48.144
1456	32.987	42.322	50.89	44.094	44.368	43.355	45.373	46.102	45.273	43.289	36.43	44.048	40.176	34.749	47.367	42.533	40.366	43.154	44.037	52.419	47.026	43.608	46.8	46.289	44.584	45.682	44.331	46.025	44.849	43.91	46.823	45.704	40.979	41.892	44.272	39.994	39.954	44.283	39.435	58.71	49.245	45.046	49.395	46.358	53.284	53.606	53.804	44.665	48.194
1458	33.004	42.322	50.963	44.191	44.373	43.335	45.394	46.161	45.276	43.401	36.506	44.06	40.245	34.782	47.428	42.594	40.409	43.134	44.094	52.471	47.077	43.675	46.853	46.286	44.649	45.674	44.399	46.067	44.908	43.926	46.851	45.756	40.966	41.95	44.324	40.051	40.02	44.347	39.585	58.775	49.306	45.069	49.456	46.374	53.409	53.656	53.842	44.741	48.249
1460	33.027	42.369	50.983	44.215	44.517	43.408	45.408	46.229	45.365	43.408	36.557	44.116	40.298	34.821	47.469	42.6	40.475	43.21	44.107	52.563	47.12	43.69	46.819	46.332	44.641	45.712	44.413	46.119	44.879	44.058	46.895	45.837	41.015	42.018	44.383	40.08	40.024	44.396	39.617	58.818	49.323	45.1	49.518	46.412	53.382	53.653	53.882	44.65	48.245
1462	33.028	42.407	51.004	44.289	44.565	43.477	45.472	46.277	45.437	43.418	36.6	44.155	40.399	34.887	47.553	42.683	40.494	43.22	44.108	52.61	47.169	43.764	46.9	46.366	44.666	45.69	44.457	46.135	44.897	44.054	46.91	45.872	41.067	42.041	44.389	40.154	40.128	44.416	39.717	58.799	49.365	45.092	49.512	46.47	53.462	53.709	53.973	44.782	48.292
1464	33.045	42.403	51.019	44.243	44.602	43.529	45.474	46.262	45.391	43.516	36.612	44.236	40.387	34.964	47.603	42.745	40.555	43.263	44.149	52.656	47.072	43.803	46.926	46.404	44.667	45.731	44.554	46.171	44.976	44.057	46.996	45.89	41.152	42.087	44.426	40.219	40.264	44.424	39.746	58.884	49.379	45.122	49.578	46.474	53.465	53.772	53.969	44.796	48.341
1466	33.121	42.463	51.061	44.296	44.652	43.53	45.543	46.354	45.452	43.577	36.64	44.205	40.369	34.984	47.584	42.756	40.635	43.344	44.205	52.645	47.186	43.827	46.919	46.43	44.687	45.757	44.6	46.18	45.034	44.12	47.01	45.947	41.184	42.096	44.442	40.222	40.263	44.43	39.743	58.92	49.384	45.205	49.597	46.501	53.504	53.769	54.013	44.817	48.338
1468	33.139	42.529	51.135	44.401	44.687	43.603	45.602	46.435	45.557	43.578	36.758	44.323	40.427	35.12	47.692	42.783	40.72	43.412	44.29	52.674	47.313	43.892	46.96	46.443	44.746	45.825	44.709	46.207	45.057	44.211	47.029	45.977	41.236	42.176	44.53	40.314	40.316	44.522	39.813	58.941	49.45	45.215	49.668	46.613	53.581	53.85	54.113	44.888	48.434
1470	33.209	42.549	51.071	44.426	44.672	43.638	45.601	46.446	45.576	43.61	36.802	44.29	40.554	35.224	47.706	42.833	40.741	43.471	44.283	52.732	47.275	43.896	47.116	46.515	44.767	45.818	44.666	46.26	45.115	44.194	47.088	45.97	41.251	42.22	44.546	40.385	40.322	44.538	39.89	58.979	49.43	45.296	49.65	46.621	53.627	53.902	54.049	44.944	48.447
1472	33.199	42.551	51.24	44.493	44.739	43.712	45.701	46.534	45.652	43.744	36.861	44.393	40.669	35.216	47.875	42.89	40.813	43.445	44.397	52.806	47.337	44.019	47.144	46.541	44.774	45.84	44.751	46.354	45.223	44.347	47.09	46.087	41.356	42.312	44.62	40.456	40.492	44.615	39.976	58.992	49.478	45.352	49.728	46.667	53.684	53.953	54.179	45.051	48.561
1474	33.249	42.634	51.228	44.527	44.772	43.754	45.707	46.615	45.662	43.798	36.905	44.462	40.728	35.286	47.921	42.9	40.87	43.561	44.439	52.84	47.376	44.041	47.155	46.6	44.792	45.844	44.8	46.33	45.224	44.293	47.178	46.115	41.323	42.367	44.685	40.465	40.557	44.628	40.027	59.024	49.492	45.368	49.737	46.668	53.737	53.936	54.199	44.944	48.55
1476	33.298	42.65	51.275	44.59	44.792	43.787	45.762	46.583	45.713	43.803	36.985	44.468	40.792	35.303	48.018	43.002	40.896	43.602	44.495	52.799	47.405	44.087	47.18	46.651	44.781	45.88	44.812	46.352	45.25	44.373	47.211	46.195	41.401	42.398	44.772	40.606	40.628	44.659	40.087	58.991	49.497	45.402	49.754	46.733	53.748	53.935	54.183	45.001	48.592
1478	33.359	42.681	51.241	44.635	44.89	43.814	45.781	46.688	45.783	43.907	36.949	44.516	40.87	35.415	48.043	43.087	40.966	43.643	44.545	52.883	47.423	44.095	47.24	46.697	44.831	45.892	44.885	46.507	45.298	44.431	47.309	46.184	41.491	42.449	44.855	40.664	40.697	44.729	40.144	59.038	49.612	45.492	49.83	46.831	53.811	54.062	54.226	45.105	48.689
1480	33.448	42.718	51.333	44.66	44.93	43.902	45.843	46.715	45.825	44.043	37.001	44.561	40.956	35.469	48.133	43.184	41.044	43.681	44.62	52.938	47.471	44.165	47.305	46.769	44.855	45.921	44.92	46.509	45.383	44.505	47.364	46.273	41.539	42.481	44.807	40.725	40.725	44.737	40.226	59.113	49.559	45.525	49.873	46.851	53.827	54.078	54.285	45.137	48.714
1482	33.544	42.788	51.412	44.715	45.018	43.981	45.91	46.772	45.852	44.1	37.032	44.586	41.03	35.552	48.244	43.272	41.106	43.787	44.674	53.01	47.511	44.251	47.385	46.85	44.967	45.996	44.977	46.576	45.442	44.546	47.38	46.266	41.646	42.57	44.837	40.747	40.862	44.796	40.349	59.155	49.585	45.518	49.929	46.929	53.891	54.13	54.347	45.224	48.732
1484	33.564	42.816	51.422	44.777	45.032	44.048	45.945	46.848	45.896	44.087	37.078	44.598	41.012	35.539	48.287	43.336	41.206	43.849	44.707	53.065	47.59	44.272	47.438	46.926	44.99	46.008	45.026	46.635	45.452	44.565	47.409	46.345	41.672	42.59	44.879	40.861	40.942	44.781	40.454	59.145	49.658	45.606	49.927	46.974	53.946	54.175	54.371	45.256	48.775
1486	33.588	42.901	51.451	44.946	45.147	44.072	46.022	46.902	45.997	44.142	37.127	44.747	41.065	35.625	48.386	43.392	41.251	43.909	44.763	53.154	47.613	44.331	47.5	46.903	44.984	46.046	45.154	46.705	45.56	44.643	47.476	46.412	41.738	42.661	44.946	40.909	41.094	44.829	40.499	59.181	49.773	45.677	49.948	47.029	54.009	54.28	54.449	45.349	48.872
1488	33.626	42.875	51.535	45.021	45.23	44.209	46.038	46.973	46.115	44.27	37.264	44.791	41.158	35.643	48.449	43.463	41.35	43.96	44.846	53.206	47.685	44.41	47.585	47.006	45.044	46.105	45.2	46.747	45.64	44.7	47.552	46.527	41.859	42.768	45.046	41.011	41.179	44.924	40.547	59.251	49.865	45.705	50.046	47.106	54.123	54.328	54.511	45.435	48.921
1490	33.619	42.942	51.609	45.063	45.286	44.274	46.133	47.053	46.146	44.326	37.333	44.834	41.226	35.737	48.524	43.485	41.43	43.978	44.952	53.249	47.78	44.525	47.609	47.073	45.051	46.133	45.252	46.861	45.72	44.795	47.656	46.578	41.963	42.851	45.183	41.083	41.306	45.045	40.608	59.243	49.904	45.817	50.127	47.2	54.093	54.409	54.594	45.445	48.996
1492	33.658	42.884	51.683	45.128	45.332	44.296	46.195	47.152	46.178	44.383	37.336	44.772	41.329	35.811	48.597	43.491	41.462	43.987	44.887	53.276	47.857	44.575	47.586	47.087	44.981	46.186	45.315	46.89	45.762	44.878	47.706	46.645	41.969	42.913	45.24	41.173	41.333	44.997	40.604	59.244	49.97	45.848	50.152	47.229	54.144	54.398	54.586	45.438	49.037
1494	33.675	42.892	51.705	45.092	45.339	44.337	46.222	47.195	46.287	44.477	37.447	44.812	41.434	35.858	48.621	43.615	41.526	44.034	45.002	53.336	47.884	44.599	47.652	47.101	45.087	46.194	45.308	46.85	45.812	44.915	47.697	46.703	41.96	42.965	45.266	41.245	41.353	45.054	40.65	59.342	49.934	45.885	50.221	47.178	54.129	54.377	54.62	45.446	49.117
1496	33.698	42.982	51.697	45.145	45.395	44.354	46.255	47.183	46.293	44.557	37.482	44.975	41.527	35.914	48.735	43.599	41.552	44.031	45.038	53.36	47.906	44.63	47.638	47.072	45.1	46.097	45.352	46.833	45.841	44.894	47.731	46.667	42	43.04	45.315	41.262	41.476	45.08	40.73	59.357	49.939	45.973	50.205	47.242	54.183	54.419	54.665	45.452	49.102
1498	33.804	43.042	51.679	45.152	45.387	44.378	46.199	47.191	46.257	44.561	37.475	45.011	41.579	36.015	48.781	43.646	41.554	44.097	45.049	53.393	47.958	44.606	47.614	47.136	45.123	46.123	45.389	46.844	45.82	44.923	47.775	46.653	42.053	43.055	45.302	41.265	41.493	45.125	40.774	59.381	49.928	45.905	50.165	47.247	54.175	54.452	54.632	45.509	49.128
1500	33.853	43.081	51.683	45.187	45.392	44.416	46.185	47.227	46.262	44.554	37.501	45.098	41.598	36.065	48.856	43.662	41.652	44.141	45.074	53.389	47.892	44.673	47.705	47.166	45.115	46.078	45.426	46.879	45.826	44.985	47.779	46.651	42.096	43.039	45.265	41.329	41.596	45.096	40.82	59.452	49.865	45.953	50.189	47.282	54.229	54.477	54.664	45.564	49.162
1502	33.832	43.073	51.712	45.237	45.461	44.442	46.245	47.273	46.299	44.582	37.533	45.1	41.625	36.14	48.92	43.696	41.737	44.139	45.126	53.431	47.978	44.655	47.719	47.161	45.112	46.092	45.461	46.882	45.881	45.058	47.834	46.654	42.137	43.088	45.317	41.34	41.69	45.147	40.871	59.493	49.929	45.99	50.195	47.325	54.305	54.518	54.72	45.598	49.208
1504	33.87	43.116	51.776	45.282	45.536	44.504	46.26	47.317	46.332	44.666	37.56	45.085	41.593	36.204	48.984	43.718	41.795	44.203	45.144	53.473	48.017	44.703	47.72	47.192	45.14	46.158	45.514	46.902	45.943	45.026	47.859	46.716	42.186	43.147	45.357	41.416	41.722	45.141	40.915	59.513	49.972	45.999	50.245	47.344	54.301	54.556	54.757	45.593	49.27
1506	33.907	43.153	51.77	45.335	45.576	44.545	46.283	47.359	46.371	44.744	37.59	45.053	41.605	36.123	48.978	43.794	41.794	44.262	45.17	53.492	48.023	44.81	47.842	47.285	45.206	46.246	45.557	46.914	46.005	45.125	47.931	46.783	42.249	43.191	45.416	41.523	41.804	45.177	40.954	59.529	50.004	46.121	50.292	47.389	54.348	54.58	54.797	45.639	49.307
1508	33.96	43.172	51.809	45.349	45.665	44.6	46.383	47.359	46.433	44.806	37.645	45.123	41.717	36.192	49.044	43.841	41.879	44.273	45.231	53.57	48.051	44.877	47.904	47.31	45.214	46.273	45.582	46.984	46.059	45.14	47.964	46.805	42.285	43.246	45.468	41.592	41.886	45.273	41.034	59.537	50.073	46.175	50.382	47.47	54.38	54.619	54.818	45.686	49.352
1510	34.001	43.214	51.838	45.393	45.636	44.667	46.419	47.373	46.517	44.853	37.691	45.121	41.746	36.262	49.033	43.917	41.971	44.356	45.332	53.583	48.133	44.907	47.978	47.367	45.226	46.282	45.612	47.061	46.073	45.171	48.004	46.811	42.305	43.295	45.515	41.556	41.926	45.267	41.045	59.588	50.068	46.192	50.388	47.489	54.403	54.638	54.851	45.692	49.345
1512	34.015	43.228	51.886	45.445	45.683	44.687	46.473	47.466	46.613	44.869	37.707	45.144	41.759	36.331	49.039	43.931	41.972	44.401	45.319	53.627	48.195	44.986	47.976	47.369	45.239	46.242	45.664	47.117	46.124	45.235	48.04	46.905	42.369	43.354	45.528	41.631	42.017	45.323	41.122	59.593	50.119	46.24	50.417	47.533	54.453	54.679	54.875	45.728	49.39
1514	34.051	43.257	51.948	45.495	45.744	44.728	46.481	47.53	46.669	44.928	37.723	45.177	41.809	36.377	49.107	43.999	42.005	44.444	45.369	53.658	48.2	45.058	48.081	47.481	45.285	46.284	45.698	47.156	46.208	45.292	48.072	46.938	42.468	43.382	45.59	41.673	42.091	45.348	41.142	59.611	50.156	46.311	50.483	47.571	54.499	54.708	54.951	45.788	49.42
1516	34.053	43.283	51.966	45.573	45.794	44.762	46.524	47.584	46.675	44.974	37.755	45.176	41.884	36.395	49.175	44.034	42.081	44.462	45.377	53.729	48.245	45.037	48.137	47.434	45.343	46.286	45.779	47.208	46.214	45.349	48.077	46.979	42.524	43.397	45.653	41.748	42.117	45.331	41.189	59.656	50.192	46.343	50.523	47.658	54.512	54.766	54.974	45.823	49.483
1518	34.132	43.301	52.033	45.588	45.832	44.824	46.596	47.683	46.714	45.032	37.84	45.188	41.968	36.425	49.281	44.07	42.201	44.452	45.431	53.729	48.259	45.046	48.101	47.495	45.325	46.315	45.847	47.23	46.267	45.402	48.188	47.037	42.521	43.457	45.663	41.796	42.186	45.381	41.24	59.674	50.207	46.357	50.515	47.721	54.561	54.779	54.957	45.85	49.547
1520	34.188	43.356	52.124	45.606	45.89	44.862	46.624	47.761	46.752	45.022	37.877	45.301	41.991	36.508	49.377	44.101	42.195	44.504	45.499	53.789	48.335	45.12	48.177	47.55	45.307	46.333	45.864	47.256	46.33	45.418	48.259	47.083	42.588	43.532	45.71	41.848	42.333	45.437	41.298	59.702	50.242	46.418	50.595	47.748	54.618	54.78	55.005	45.893	49.539
1522	34.207	43.384	52.106	45.603	45.913	44.925	46.623	47.791	46.779	45.046	37.873	45.287	41.97	36.52	49.336	44.066	42.224	44.515	45.505	53.783	48.341	45.139	48.175	47.575	45.316	46.285	45.847	47.259	46.38	45.43	48.308	47.069	42.592	43.53	45.739	41.878	42.392	45.427	41.339	59.669	50.234	46.399	50.609	47.753	54.634	54.834	54.982	45.921	49.572
1524	34.214	43.398	52.114	45.659	45.942	44.922	46.636	47.831	46.826	45.082	37.889	45.308	42.054	36.572	49.37	44.117	42.277	44.528	45.523	53.827	48.392	45.173	48.229	47.556	45.349	46.35	45.907	47.306	46.41	45.488	48.319	47.1	42.626	43.598	45.765	41.917	42.44	45.473	41.354	59.717	50.213	46.459	50.608	47.828	54.636	54.827	55.087	45.942	49.605
1526	34.206	43.402	52.168	45.719	46.024	44.94	46.687	47.844	46.85	45.182	37.931	45.381	42.121	36.609	49.406	44.163	42.351	44.571	45.608	53.901	48.468	45.256	48.314	47.576	45.377	46.394	45.941	47.338	46.436	45.535	48.331	47.145	42.687	43.66	45.817	41.977	42.51	45.508	41.442	59.685	50.311	46.496	50.678	47.874	54.658	54.916	55.11	45.951	49.666
1528	34.272	43.495	52.16	45.771	46.044	44.979	46.724	47.871	46.901	45.199	37.945	45.405	42.111	36.646	49.407	44.165	42.414	44.621	45.563	53.889	48.493	45.271	48.329	47.638	45.382	46.364	45.988	47.37	46.441	45.519	48.386	47.205	42.732	43.709	45.843	42.002	42.58	45.544	41.45	59.716	50.303	46.555	50.684	47.85	54.678	54.946	55.129	46.014	49.626
1530	34.313	43.522	52.193	45.773	46.076	45.043	46.735	47.897	46.964	45.221	38.03	45.411	42.184	36.672	49.43	44.223	42.483	44.667	45.639	53.97	48.57	45.307	48.359	47.665	45.417	46.371	46.013	47.391	46.479	45.602	48.462	47.212	42.771	43.763	45.867	42.049	42.701	45.558	41.499	59.799	50.352	46.614	50.69	47.897	54.728	54.973	55.169	46.05	49.693
1532	34.313	43.503	52.248	45.793	46.083	45.075	46.767	47.968	46.944	45.274	38.003	45.41	42.194	36.773	49.483	44.255	42.525	44.728	45.67	53.991	48.61	45.361	48.371	47.74	45.422	46.393	46.042	47.412	46.552	45.683	48.487	47.264	42.752	43.791	45.943	42.104	42.746	45.607	41.518	59.818	50.347	46.614	50.722	47.989	54.779	55.006	55.161	46.061	49.748
1534	34.34	43.551	52.263	45.832	46.156	45.1	46.8	47.998	47.006	45.253	38.05	45.456	42.217	36.809	49.536	44.307	42.565	44.698	45.721	54.051	48.641	45.375	48.417	47.768	45.439	46.419	46.113	47.436	46.599	45.655	48.57	47.294	42.809	43.828	45.93	42.124	42.789	45.567	41.549	59.812	50.387	46.653	50.718	48.05	54.828	55.047	55.166	46.093	49.828
1536	34.378	43.587	52.34	45.872	46.171	45.128	46.831	48.032	47.075	45.353	38.083	45.495	42.304	36.826	49.578	44.337	42.585	44.688	45.746	54.1	48.66	45.416	48.444	47.752	45.389	46.361	46.167	47.474	46.589	45.699	48.585	47.268	42.935	43.872	45.971	42.169	42.831	45.6	41.565	59.798	50.402	46.671	50.744	48.075	54.856	55.119	55.237	46.124	49.897
1538	34.411	43.548	52.338	45.88	46.17	45.15	46.865	48.076	47.099	45.393	38.149	45.522	42.337	36.881	49.623	44.39	42.635	44.734	45.756	54.15	48.729	45.46	48.484	47.776	45.433	46.409	46.17	47.539	46.652	45.824	48.631	47.322	42.988	43.901	46.054	42.215	42.921	45.595	41.666	59.824	50.466	46.727	50.799	48.08	54.9	55.156	55.32	46.21	49.944
1540	34.448	43.584	52.324	45.907	46.209	45.192	46.858	48.101	47.077	45.425	38.146	45.531	42.315	36.894	49.648	44.358	42.689	44.737	45.758	54.158	48.735	45.498	48.515	47.816	45.487	46.438	46.241	47.523	46.7	45.836	48.638	47.328	42.967	43.945	46.047	42.232	43.025	45.631	41.648	59.897	50.535	46.775	50.846	48.089	54.901	55.169	55.308	46.201	49.935
1542	34.529	43.636	52.344	45.98	46.235	45.206	46.887	48.091	47.144	45.457	38.194	45.553	42.348	36.974	49.643	44.415	42.753	44.767	45.813	54.129	48.74	45.535	48.56	47.851	45.436	46.417	46.234	47.542	46.707	45.861	48.667	47.4	42.954	43.992	46.081	42.232	43.058	45.665	41.681	59.877	50.557	46.792	50.888	48.153	54.942	55.18	55.355	46.201	49.972
1544	34.507	43.649	52.409	46	46.235	45.269	46.9	48.128	47.163	45.498	38.237	45.549	42.447	37.013	49.709	44.423	42.79	44.871	45.878	54.166	48.769	45.574	48.572	47.869	45.459	46.432	46.231	47.597	46.688	45.905	48.698	47.387	43.013	44.026	46.094	42.235	43.149	45.665	41.712	59.893	50.542	46.83	50.896	48.139	54.963	55.188	55.373	46.209	50.045
1546	34.536	43.679	52.406	46.021	46.319	45.277	46.924	48.149	47.192	45.5	38.25	45.547	42.46	36.974	49.743	44.444	42.778	44.869	45.896	54.181	48.78	45.575	48.587	47.853	45.476	46.502	46.268	47.6	46.776	45.864	48.667	47.378	43.047	44.041	46.111	42.313	43.188	45.664	41.753	59.945	50.594	46.855	50.927	48.185	54.948	55.188	55.379	46.217	50.03
1548	34.571	43.723	52.464	46.072	46.401	45.307	47.019	48.192	47.247	45.533	38.281	45.604	42.436	37.043	49.779	44.478	42.846	44.899	45.917	54.234	48.834	45.622	48.618	47.879	45.472	46.575	46.313	47.628	46.828	45.913	48.676	47.409	43.089	44.112	46.141	42.376	43.03	45.734	41.766	59.975	50.584	46.896	51.003	48.217	54.954	55.217	55.414	46.274	50.061
1550	34.606	43.742	52.461	46.068	46.408	45.359	47.028	48.244	47.278	45.596	38.273	45.61	42.489	37.074	49.825	44.51	42.88	44.913	45.945	54.268	48.893	45.63	48.631	47.898	45.514	46.534	46.32	47.669	46.848	45.966	48.781	47.444	43.109	44.109	46.174	42.447	42.29	45.76	41.777	59.973	50.587	46.913	51.002	48.229	55.008	55.21	55.435	46.328	50.115
1552	34.611	43.729	52.495	46.102	46.445	45.414	47.102	48.26	47.306	45.624	38.359	45.6	42.545	37.108	49.864	44.533	42.911	44.952	45.949	54.286	48.906	45.675	48.656	47.89	45.53	46.491	46.409	47.693	46.855	45.972	48.814	47.512	43.133	44.148	46.206	42.487	41.762	45.807	41.802	59.985	50.612	46.972	51.033	48.225	55.011	55.297	55.487	46.344	50.139
1554	34.622	43.74	52.496	46.204	46.459	45.444	47.039	48.31	47.336	45.621	38.392	45.628	42.575	37.142	49.889	44.516	42.988	44.982	46.014	54.29	48.931	45.765	48.692	47.93	45.512	46.533	46.393	47.688	46.879	46.023	48.823	47.501	43.137	44.145	46.22	42.476	41.824	45.838	41.834	59.947	50.679	46.953	51.019	48.311	55.061	55.324	55.481	46.335	50.148
1556	34.688	43.78	52.555	46.188	46.475	45.488	47.058	48.343	47.367	45.712	38.416	45.648	42.598	37.188	49.956	44.541	42.965	44.974	46.026	54.339	48.938	45.796	48.719	47.984	45.503	46.548	46.423	47.753	46.924	46.022	48.89	47.549	43.237	44.203	46.245	42.526	41.894	45.862	41.886	60.026	50.663	46.997	51.085	48.366	55.075	55.367	55.519	46.397	50.152
1558	34.665	43.796	52.559	46.198	46.497	45.537	47.111	48.335	47.37	45.719	38.4	45.735	42.591	37.231	50.01	44.579	43.028	44.972	46.063	54.356	49.007	45.799	48.758	48.008	45.509	46.566	46.462	47.8	46.962	46.087	48.97	47.52	43.291	44.271	46.271	42.547	41.904	45.877	41.993	60.048	50.678	47.021	51.135	48.401	55.112	55.401	55.54	46.378	50.19
1560	34.691	43.804	52.54	46.186	46.51	45.543	47.157	48.332	47.381	45.713	38.43	45.738	42.581	37.215	50.016	44.596	43.073	45.038	46.037	54.367	49.022	45.828	48.787	48.039	45.523	46.554	46.48	47.792	46.987	46.102	48.94	47.548	43.273	44.268	46.301	42.573	41.914	45.885	41.964	60.072	50.7	47.037	51.109	48.41	55.122	55.355	55.537	46.373	50.217
1562	34.707	43.834	52.522	46.184	46.524	45.5	47.127	48.397	47.4	45.717	38.455	45.702	42.625	37.289	50.005	44.606	43.137	45.082	46.035	54.36	48.987	45.843	48.781	48.094	45.563	46.511	46.478	47.781	46.995	46.143	48.918	47.538	43.286	44.275	46.296	42.56	41.918	45.862	41.965	60.076	50.695	47.085	51.081	48.439	55.122	55.363	55.567	46.344	50.248
1564	34.757	43.831	52.601	46.251	46.556	45.533	47.185	48.418	47.451	45.801	38.483	45.71	42.678	37.338	50.043	44.643	43.166	45.044	46.116	54.406	49.073	45.888	48.818	48.028	45.568	46.54	46.551	47.826	47.026	46.195	48.944	47.612	43.363	44.36	46.342	42.625	41.982	45.876	42.025	60.08	50.738	47.153	51.144	48.486	55.165	55.389	55.601	46.435	50.321
1566	34.765	43.838	52.605	46.3	46.577	45.544	47.174	48.427	47.493	45.85	38.496	45.697	42.712	37.28	50.021	44.637	43.219	45.073	46.13	54.398	49.058	45.91	48.866	48.055	45.572	46.554	46.572	47.785	47.03	46.209	48.968	47.593	43.385	44.366	46.344	42.695	41.938	45.852	42.033	60.11	50.738	47.159	51.154	48.444	55.22	55.429	55.593	46.504	50.343
1568	34.787	43.87	52.676	46.306	46.651	45.565	47.206	48.477	47.495	45.848	38.55	45.734	42.769	37.274	50.044	44.617	43.247	45.138	46.187	54.456	49.028	45.916	48.885	48.109	45.578	46.561	46.544	47.802	47.039	46.224	49.015	47.619	43.39	44.385	46.374	42.667	41.948	46.01	42.019	60.113	50.768	47.144	51.155	48.489	55.236	55.442	55.629	46.483	50.366
1570	34.831	43.886	52.733	46.33	46.642	45.602	47.222	48.519	47.51	45.861	38.527	45.754	42.788	37.262	50.109	44.666	43.242	45.125	46.174	54.454	49.078	45.949	48.912	48.118	45.566	46.571	46.567	47.814	47.065	46.233	49.009	47.61	43.416	44.431	46.408	42.721	42.057	46.034	42.016	60.116	50.778	47.163	51.182	48.585	55.266	55.445	55.629	46.481	50.34
1572	34.853	43.918	52.759	46.371	46.678	45.587	47.257	48.536	47.575	45.892	38.556	45.825	42.829	37.424	50.112	44.692	43.317	45.163	46.209	54.477	49.165	46.01	48.913	48.091	45.575	46.604	46.647	47.872	47.126	46.297	49.081	47.674	43.465	44.481	46.443	42.772	42.152	46.003	42.05	60.131	50.777	47.246	51.268	48.606	55.271	55.481	55.712	46.536	50.353
1574	34.897	43.93	52.75	46.393	46.69	45.627	47.317	48.561	47.603	45.935	38.613	45.813	42.878	37.471	50.152	44.706	43.403	45.185	46.219	54.521	49.186	46.026	48.941	48.11	45.56	46.642	46.673	47.908	47.136	46.304	49.083	47.65	43.506	44.501	46.438	42.802	42.146	45.991	42.095	60.149	50.814	47.237	51.295	48.595	55.278	55.489	55.709	46.56	50.37
1576	34.921	43.965	52.795	46.381	46.67	45.714	47.32	48.57	47.617	45.955	38.627	45.816	42.88	37.483	50.193	44.717	43.417	45.21	46.229	54.528	49.259	46.061	48.919	48.156	45.532	46.633	46.686	47.915	47.143	46.358	49.093	47.679	43.532	44.521	46.466	42.796	42.119	46.013	42.113	60.15	50.817	47.238	51.252	48.575	55.253	55.461	55.704	46.554	50.442
1578	34.955	44.005	52.803	46.429	46.72	45.736	47.35	48.614	47.66	45.991	38.638	45.82	42.898	37.537	50.232	44.756	43.41	45.205	46.24	54.526	49.231	46.062	48.969	48.2	45.593	46.649	46.728	47.937	47.215	46.35	49.157	47.709	43.547	44.56	46.484	42.8	42.159	46.046	42.218	60.152	50.831	47.285	51.249	48.645	55.284	55.505	55.757	46.596	50.49
1580	34.959	43.959	52.771	46.482	46.756	45.717	47.389	48.607	47.658	46.001	38.623	45.809	42.883	37.591	50.231	44.771	43.474	45.235	46.255	54.525	49.211	46.068	48.983	48.231	45.617	46.634	46.736	47.951	47.191	46.376	49.21	47.69	43.579	44.559	46.501	42.825	42.237	46.051	42.257	60.165	50.852	47.365	51.298	48.711	55.293	55.521	55.753	46.629	50.464
1582	34.935	44.018	52.756	46.507	46.757	45.721	47.413	48.643	47.689	46.037	38.636	45.877	42.921	37.574	50.262	44.778	43.536	45.254	46.276	54.565	49.273	46.134	49.014	48.271	45.633	46.648	46.756	47.967	47.235	46.435	49.226	47.695	43.589	44.59	46.507	42.794	42.269	46.06	42.244	60.202	50.856	47.342	51.357	48.708	55.323	55.528	55.759	46.637	50.473
1584	34.977	44.034	52.791	46.538	46.805	45.779	47.402	48.678	47.738	46.091	38.699	45.938	42.947	37.554	50.301	44.858	43.565	45.283	46.345	54.63	49.316	46.161	49.037	48.249	45.614	46.651	46.815	47.974	47.297	46.475	49.232	47.747	43.661	44.642	46.569	42.853	42.269	46.084	42.28	60.214	50.895	47.379	51.381	48.727	55.349	55.568	55.775	46.642	50.534
1586	34.989	44.035	52.819	46.534	46.829	45.811	47.416	48.675	47.742	46.055	38.716	45.914	42.973	37.575	50.322	44.846	43.587	45.328	46.374	54.664	49.322	46.181	49.025	48.244	45.593	46.673	46.853	48.001	47.309	46.475	49.222	47.769	43.671	44.643	46.555	42.888	42.318	46.088	42.287	60.282	50.911	47.406	51.362	48.714	55.377	55.6	55.83	46.63	50.536
1588	34.973	44.026	52.876	46.571	46.867	45.843	47.456	48.762	47.729	46.122	38.724	45.908	43.012	37.614	50.371	44.84	43.651	45.355	46.357	54.704	49.347	46.217	49.07	48.248	45.636	46.657	46.874	48.001	47.311	46.472	49.252	47.784	43.733	44.691	46.6	42.941	42.35	46.139	42.273	60.279	50.925	47.44	51.371	48.742	55.425	55.65	55.832	46.692	50.538
1590	35.03	44.055	52.921	46.587	46.867	45.878	47.489	48.75	47.751	46.153	38.7	45.899	43.049	37.711	50.376	44.848	43.666	45.305	46.361	54.724	49.399	46.274	49.087	48.292	45.613	46.6	46.891	48.012	47.349	46.462	49.234	47.793	43.729	44.71	46.617	43.005	42.4	46.208	42.269	60.228	50.928	47.465	51.392	48.743	55.457	55.676	55.84	46.724	50.546
1592	35.062	44.058	52.915	46.603	46.891	45.912	47.462	48.75	47.757	46.132	38.767	45.885	43.057	37.754	50.372	44.829	43.662	45.323	46.384	54.71	49.408	46.277	49.114	48.278	45.623	46.652	46.897	47.996	47.355	46.486	49.277	47.81	43.723	44.708	46.658	43.039	42.405	46.205	42.31	60.204	50.927	47.453	51.391	48.77	55.464	55.708	55.86	46.71	50.593
1594	35.052	44.058	52.92	46.631	46.935	45.941	47.502	48.804	47.837	46.119	38.863	45.969	43.087	37.794	50.383	44.878	43.705	45.386	46.434	54.692	49.459	46.291	49.165	48.316	45.618	46.728	46.942	48.04	47.383	46.548	49.323	47.812	43.716	44.758	46.706	43.075	42.435	46.16	42.382	60.271	50.966	47.475	51.437	48.792	55.51	55.751	55.928	46.731	50.611
1596	35.04	44.054	52.948	46.625	46.948	45.951	47.541	48.853	47.873	46.161	38.88	45.994	43.132	37.804	50.378	44.902	43.762	45.427	46.429	54.743	49.479	46.306	49.156	48.33	45.613	46.727	46.941	48.093	47.433	46.591	49.368	47.792	43.757	44.791	46.724	43.039	42.45	46.181	42.383	60.315	50.977	47.508	51.427	48.848	55.532	55.768	55.948	46.732	50.603
1598	35.089	44.131	52.972	46.656	46.987	45.955	47.55	48.855	47.837	46.263	38.901	46.005	43.127	37.76	50.392	44.899	43.799	45.428	46.441	54.797	49.5	46.307	49.174	48.351	45.616	46.724	46.973	48.117	47.408	46.575	49.492	47.819	43.799	44.797	46.697	43.043	42.47	46.181	42.414	60.34	50.966	47.525	51.404	48.891	55.52	55.781	55.954	46.737	50.65
1600	35.13	44.18	52.939	46.681	46.987	45.995	47.55	48.831	47.867	46.3	38.896	45.981	43.147	37.822	50.424	44.926	43.838	45.441	46.51	54.881	49.516	46.349	49.189	48.383	45.696	46.737	47.01	48.161	47.418	46.611	49.468	47.872	43.839	44.829	46.723	43.085	42.531	46.165	42.433	60.397	50.971	47.537	51.418	48.889	55.576	55.821	56.005	46.774	50.675
1602	35.142	44.199	52.979	46.693	47.013	45.988	47.546	48.835	47.889	46.326	38.857	45.95	43.142	37.877	50.419	44.951	43.867	45.487	46.514	54.872	49.509	46.399	49.195	48.381	45.733	46.701	47.016	48.184	47.489	46.638	49.459	47.864	43.895	44.879	46.769	43.132	42.553	46.19	42.454	60.388	50.989	47.552	51.499	48.915	55.584	55.797	55.994	46.785	50.724
1604	35.124	44.167	52.958	46.744	47.02	45.95	47.526	48.82	47.906	46.3	38.802	45.914	43.147	37.843	50.458	44.924	43.92	45.49	46.506	54.825	49.505	46.421	49.204	48.355	45.71	46.708	47.027	48.117	47.459	46.576	49.436	47.841	43.934	44.895	46.753	43.116	42.49	46.199	42.46	60.414	50.952	47.554	51.492	48.983	55.605	55.748	55.97	46.811	50.712
1606	35.196	44.16	52.977	46.734	47.026	45.97	47.533	48.863	47.987	46.259	38.835	45.926	43.182	37.857	50.542	44.945	43.975	45.498	46.504	54.867	49.526	46.414	49.198	48.371	45.717	46.737	47.027	48.14	47.451	46.667	49.458	47.869	43.935	44.912	46.757	43.158	42.515	46.216	42.449	60.409	50.983	47.548	51.499	48.959	55.578	55.769	55.99	46.824	50.733
1608	35.289	44.195	53.017	46.732	47.059	46.045	47.567	48.9	48.039	46.294	38.932	45.965	43.246	37.919	50.567	44.972	43.987	45.514	46.519	54.892	49.571	46.458	49.236	48.425	45.72	46.743	47.068	48.163	47.526	46.72	49.48	47.876	43.915	44.949	46.79	43.191	42.563	46.198	42.48	60.434	51.011	47.589	51.55	48.973	55.615	55.825	56.047	46.83	50.731
1610	35.233	44.258	53.007	46.787	47.105	46.064	47.601	48.913	48.026	46.308	38.981	46.015	43.23	37.973	50.578	44.992	43.994	45.524	46.518	54.88	49.607	46.503	49.303	48.444	45.704	46.738	47.091	48.173	47.58	46.75	49.482	47.892	43.933	44.982	46.753	43.181	42.636	46.224	42.475	60.421	51.022	47.661	51.562	48.982	55.654	55.861	56.074	46.835	50.731
1612	35.209	44.262	53.041	46.811	47.083	46.123	47.624	48.947	48.029	46.342	39.035	46.03	43.249	37.969	50.58	44.994	44.035	45.536	46.562	54.906	49.593	46.536	49.369	48.46	45.69	46.695	47.086	48.201	47.57	46.787	49.529	47.882	43.948	44.983	46.787	43.237	42.655	46.309	42.536	60.418	51.054	47.677	51.559	49.001	55.642	55.889	56.118	46.87	50.756
1614	35.256	44.219	53.063	46.759	47.103	46.136	47.633	48.937	48.064	46.406	39.023	46.035	43.301	37.954	50.613	45.009	44.035	45.544	46.609	54.908	49.635	46.54	49.355	48.488	45.646	46.702	47.118	48.211	47.607	46.775	49.577	47.891	43.969	45.008	46.861	43.271	42.669	46.353	42.537	60.457	51.047	47.667	51.576	49.024	55.671	55.867	56.111	46.884	50.769
1616	35.252	44.239	53.018	46.795	47.144	46.114	47.685	48.949	48.011	46.426	39.002	46.063	43.32	37.978	50.631	45.007	44.061	45.532	46.629	54.907	49.685	46.564	49.369	48.469	45.685	46.708	47.153	48.213	47.624	46.771	49.558	47.874	44.02	45.015	46.909	43.253	42.693	46.332	42.566	60.504	51.027	47.703	51.557	49.018	55.639	55.865	56.113	46.891	50.786
1618	35.308	44.274	53.075	46.87	47.2	46.187	47.702	48.993	48.038	46.459	39.033	46.116	43.301	38.043	50.658	45.028	44.112	45.532	46.633	54.983	49.69	46.584	49.4	48.492	45.738	46.781	47.179	48.219	47.669	46.824	49.616	47.911	44.022	45.038	46.906	43.283	42.744	46.336	42.587	60.525	51.045	47.747	51.586	49.047	55.652	55.919	56.13	46.906	50.856
1620	35.351	44.296	53.119	46.891	47.223	46.212	47.726	49.022	48.056	46.464	39.073	46.143	43.302	38.107	50.673	45.06	44.167	45.556	46.646	55.005	49.736	46.561	49.411	48.552	45.729	46.793	47.176	48.255	47.699	46.824	49.649	47.956	44.06	45.072	46.914	43.332	42.784	46.336	42.643	60.548	51.109	47.76	51.602	49.14	55.7	55.925	56.161	46.87	50.872
1622	35.342	44.267	53.114	46.871	47.207	46.187	47.722	49.003	48.02	46.489	39.065	46.107	43.279	38.094	50.635	45.062	44.166	45.553	46.708	54.967	49.755	46.579	49.349	48.508	45.7	46.756	47.156	48.243	47.703	46.835	49.633	47.951	44.048	45.128	46.911	43.36	42.778	46.363	42.635	60.497	51.116	47.796	51.612	49.227	55.716	55.903	56.144	46.852	50.873
1624	35.37	44.314	53.135	46.928	47.276	46.215	47.734	49.063	48.026	46.549	39.094	46.116	43.318	38.123	50.671	45.089	44.186	45.587	46.736	55.026	49.788	46.648	49.36	48.489	45.697	46.741	47.188	48.285	47.693	46.829	49.656	47.923	44.127	45.178	46.884	43.388	42.815	46.412	42.642	60.451	51.139	47.79	51.636	49.18	55.702	55.931	56.159	46.923	50.902
1626	35.409	44.345	53.154	46.964	47.299	46.257	47.809	49.084	48.12	46.535	39.126	46.122	43.322	38.137	50.696	45.1	44.225	45.655	46.729	55.05	49.789	46.733	49.405	48.539	45.693	46.772	47.218	48.356	47.721	46.866	49.704	47.9	44.214	45.192	46.921	43.385	42.862	46.432	42.709	60.479	51.165	47.793	51.689	49.178	55.72	55.995	56.21	47.014	50.949
1628	35.4	44.387	53.145	46.99	47.286	46.289	47.823	49.064	48.177	46.567	39.156	46.125	43.397	38.167	50.733	45.106	44.241	45.686	46.765	55.074	49.793	46.714	49.427	48.541	45.659	46.798	47.285	48.352	47.763	46.961	49.722	47.954	44.241	45.195	46.985	43.408	42.854	46.449	42.752	60.515	51.196	47.853	51.735	49.212	55.774	56.038	56.24	47.037	50.975
1630	35.447	44.378	53.147	46.958	47.301	46.304	47.79	49.092	48.197	46.608	39.152	46.126	43.445	38.14	50.74	45.117	44.264	45.632	46.759	55.07	49.81	46.75	49.46	48.546	45.643	46.75	47.347	48.334	47.772	47.005	49.682	48.057	44.256	45.213	47.013	43.406	42.837	46.446	42.742	60.585	51.207	47.847	51.712	49.223	55.761	56.005	56.294	47.044	51.008
1632	35.435	44.313	53.16	46.961	47.334	46.259	47.818	49.134	48.212	46.615	39.189	46.144	43.488	38.125	50.738	45.141	44.34	45.675	46.712	55.08	49.823	46.741	49.499	48.584	45.682	46.735	47.364	48.332	47.783	47.035	49.688	48.078	44.261	45.26	46.985	43.434	42.896	46.468	42.74	60.642	51.17	47.874	51.726	49.258	55.819	56.017	56.324	47.064	51.035
1634	35.449	44.375	53.153	47.009	47.362	46.269	47.861	49.119	48.202	46.649	39.198	46.158	43.558	38.179	50.727	45.13	44.406	45.741	46.739	55.071	49.861	46.76	49.493	48.616	45.773	46.762	47.361	48.312	47.806	46.996	49.759	48.035	44.258	45.275	47.001	43.455	42.928	46.475	42.716	60.65	51.176	47.878	51.714	49.256	55.905	56.044	56.259	47.075	51.007
1636	35.483	44.441	53.204	47.047	47.386	46.334	47.859	49.13	48.212	46.659	39.211	46.184	43.555	38.234	50.738	45.14	44.41	45.736	46.77	55.105	49.865	46.806	49.52	48.606	45.737	46.779	47.329	48.307	47.817	47.002	49.776	48.029	44.286	45.287	47.038	43.475	42.929	46.442	42.727	60.638	51.204	47.859	51.699	49.301	55.879	56.033	56.282	47.035	51.019
1638	35.566	44.436	53.174	47.067	47.423	46.365	47.847	49.188	48.281	46.633	39.261	46.212	43.525	38.278	50.734	45.159	44.435	45.733	46.832	55.138	49.868	46.833	49.519	48.587	45.738	46.796	47.336	48.331	47.86	47.018	49.81	48.028	44.312	45.326	47.081	43.512	42.981	46.416	42.764	60.649	51.214	47.892	51.746	49.355	55.86	56.069	56.288	47.048	51.029
1640	35.62	44.432	53.175	47.094	47.419	46.383	47.902	49.223	48.306	46.653	39.284	46.159	43.519	38.353	50.749	45.156	44.437	45.732	46.872	55.122	49.903	46.861	49.511	48.581	45.747	46.837	47.381	48.333	47.889	47.079	49.857	48.038	44.298	45.322	47.103	43.544	42.999	46.439	42.821	60.651	51.227	47.949	51.773	49.348	55.873	56.097	56.304	47.095	51.052
1642	35.606	44.442	53.239	47.076	47.397	46.413	47.935	49.249	48.314	46.713	39.277	46.155	43.587	38.4	50.789	45.186	44.455	45.75	46.905	55.146	49.949	46.88	49.502	48.601	45.703	46.823	47.406	48.357	47.916	47.122	49.863	48.097	44.325	45.365	47.115	43.55	43.005	46.52	42.86	60.639	51.245	47.991	51.793	49.39	55.873	56.112	56.341	47.1	51.093
1644	35.583	44.431	53.257	47.095	47.417	46.426	47.924	49.273	48.286	46.738	39.274	46.177	43.625	38.396	50.846	45.191	44.516	45.768	46.892	55.165	49.969	46.858	49.549	48.613	45.73	46.779	47.449	48.4	47.917	47.113	49.9	48.075	44.353	45.385	47.103	43.55	43.048	46.554	42.855	60.644	51.21	48.049	51.813	49.399	55.84	56.118	56.335	47.076	51.111
1646	35.63	44.434	53.258	47.065	47.441	46.431	47.929	49.263	48.219	46.716	39.27	46.186	43.608	38.405	50.922	45.182	44.557	45.799	46.875	55.163	49.918	46.852	49.606	48.623	45.774	46.804	47.428	48.441	47.918	47.066	49.879	48.051	44.399	45.368	47.089	43.553	43.09	46.54	42.873	60.71	51.188	48.042	51.789	49.407	55.823	56.112	56.353	47.101	51.101
1648	35.746	44.497	53.249	47.06	47.486	46.385	47.98	49.255	48.251	46.763	39.313	46.168	43.614	38.392	50.937	45.209	44.566	45.802	46.898	55.187	49.939	46.919	49.577	48.656	45.74	46.8	47.46	48.484	47.942	47.064	49.919	48.093	44.485	45.403	47.141	43.558	43.082	46.565	42.892	60.737	51.199	48.055	51.785	49.427	55.875	56.137	56.35	47.131	51.145
1650	35.72	44.503	53.267	47.129	47.503	46.412	47.987	49.279	48.358	46.827	39.371	46.187	43.651	38.442	50.89	45.253	44.559	45.807	46.902	55.206	49.994	46.984	49.595	48.67	45.713	46.823	47.515	48.47	48.001	47.156	49.954	48.094	44.472	45.428	47.169	43.561	43.111	46.6	42.889	60.704	51.246	48.05	51.824	49.416	55.954	56.155	56.38	47.165	51.176
1652	35.676	44.51	53.283	47.152	47.472	46.436	47.953	49.24	48.335	46.802	39.361	46.188	43.642	38.458	50.887	45.255	44.57	45.808	46.844	55.217	49.946	46.955	49.628	48.651	45.718	46.84	47.485	48.436	48.003	47.162	49.914	48.067	44.456	45.428	47.146	43.551	43.083	46.604	42.895	60.711	51.28	48.028	51.817	49.376	55.945	56.119	56.426	47.152	51.166
1654	35.7	44.514	53.263	47.135	47.477	46.442	47.905	49.238	48.339	46.769	39.339	46.183	43.608	38.41	50.88	45.199	44.565	45.772	46.848	55.188	49.958	46.903	49.589	48.642	45.681	46.784	47.454	48.412	47.937	47.096	49.901	48.044	44.414	45.43	47.121	43.55	43.069	46.59	42.885	60.687	51.248	48.042	51.757	49.393	55.891	56.09	56.393	47.14	51.168
1656	35.633	44.444	53.195	47.13	47.455	46.431	47.866	49.24	48.351	46.72	39.305	46.114	43.579	38.373	50.861	45.147	44.54	45.762	46.874	55.185	49.981	46.894	49.564	48.66	45.617	46.738	47.421	48.367	47.834	47.085	49.883	47.988	44.341	45.405	47.096	43.491	43.02	46.506	42.826	60.646	51.201	48.018	51.743	49.348	55.881	56.038	56.329	47.1	51.108
1658	35.562	44.409	53.172	47.086	47.371	46.387	47.851	49.202	48.35	46.673	39.243	46.095	43.53	38.326	50.801	45.067	44.515	45.743	46.889	55.164	49.93	46.888	49.532	48.629	45.592	46.758	47.41	48.374	47.808	47.049	49.885	47.916	44.307	45.377	47.064	43.465	43.013	46.437	42.759	60.653	51.146	47.967	51.71	49.291	55.853	55.998	56.325	47.071	51.06
1660	35.522	44.365	53.195	47.048	47.369	46.374	47.858	49.153	48.376	46.671	39.246	46.115	43.543	38.319	50.826	45.052	44.491	45.711	46.882	55.137	49.941	46.866	49.483	48.6	45.525	46.727	47.437	48.386	47.913	47.057	49.88	47.957	44.327	45.396	47.072	43.491	43.035	46.449	42.754	60.639	51.151	47.953	51.724	49.358	55.855	56.082	56.341	47.101	51.066
1662	35.534	44.389	53.217	47.068	47.424	46.382	47.882	49.174	48.381	46.632	39.224	46.133	43.558	38.361	50.851	45.075	44.56	45.737	46.831	55.132	49.967	46.842	49.502	48.62	45.554	46.718	47.44	48.372	47.922	47.098	49.895	48.005	44.381	45.411	47.088	43.544	43.01	46.487	42.774	60.674	51.159	47.939	51.755	49.372	55.899	56.113	56.319	47.104	51.077
1664	35.623	44.49	53.257	47.175	47.524	46.452	47.972	49.275	48.38	46.729	39.283	46.221	43.589	38.437	50.879	45.159	44.694	45.838	46.879	55.167	49.998	46.955	49.617	48.69	45.663	46.781	47.461	48.4	47.967	47.155	49.963	48.056	44.418	45.414	47.16	43.68	43.125	46.532	42.84	60.754	51.212	48.013	51.806	49.418	55.941	56.149	56.354	47.158	51.147
1666	35.738	44.562	53.291	47.318	47.595	46.545	48.011	49.332	48.425	46.859	39.44	46.255	43.673	38.527	50.962	45.25	44.778	45.867	46.959	55.25	50.101	47.071	49.678	48.72	45.677	46.83	47.6	48.486	48.054	47.19	50.004	48.158	44.482	45.478	47.24	43.776	43.246	46.595	42.922	60.723	51.288	48.08	51.866	49.515	56.02	56.22	56.433	47.23	51.262
1668	35.789	44.539	53.332	47.284	47.604	46.559	47.979	49.325	48.44	46.878	39.498	46.221	43.677	38.588	51.016	45.239	44.779	45.852	46.968	55.305	50.136	47.065	49.689	48.701	45.667	46.818	47.638	48.503	48.052	47.184	49.992	48.193	44.488	45.513	47.198	43.739	43.213	46.636	42.982	60.751	51.344	48.077	51.842	49.536	56.036	56.196	56.452	47.203	51.278
1670	35.813	44.515	53.302	47.231	47.617	46.542	48.02	49.301	48.465	46.866	39.503	46.233	43.693	38.672	50.98	45.207	44.784	45.884	46.987	55.217	50.098	47.051	49.693	48.698	45.691	46.805	47.575	48.519	48.043	47.193	50.002	48.173	44.517	45.479	47.188	43.71	43.146	46.619	43.019	60.835	51.351	48.095	51.802	49.493	55.972	56.168	56.436	47.184	51.222
1672	35.866	44.547	53.28	47.262	47.633	46.536	48.109	49.353	48.479	46.852	39.5	46.267	43.764	38.697	50.985	45.262	44.826	45.921	47.052	55.3	50.1	47.078	49.66	48.754	45.69	46.829	47.603	48.55	48.019	47.185	50.003	48.124	44.546	45.492	47.215	43.689	43.126	46.617	42.997	60.828	51.347	48.135	51.857	49.504	55.943	56.198	56.492	47.265	51.218
1674	35.879	44.601	53.338	47.325	47.613	46.56	48.082	49.366	48.49	46.854	39.466	46.246	43.736	38.66	51.011	45.266	44.824	45.887	47.076	55.38	50.093	47.145	49.715	48.783	45.646	46.838	47.651	48.549	48.086	47.214	50.029	48.132	44.503	45.57	47.244	43.726	43.227	46.661	42.993	60.789	51.361	48.137	51.93	49.581	55.95	56.227	56.508	47.289	51.265
1676	35.803	44.67	53.321	47.37	47.617	46.578	48.058	49.366	48.491	46.917	39.509	46.27	43.75	38.661	50.992	45.278	44.927	45.889	47.06	55.33	50.069	47.13	49.823	48.767	45.645	46.856	47.69	48.483	48.132	47.259	50.052	48.137	44.575	45.626	47.24	43.802	43.362	46.664	43.023	60.827	51.378	48.157	51.937	49.597	56.012	56.261	56.513	47.283	51.286
1678	35.809	44.659	53.353	47.363	47.655	46.584	48.104	49.419	48.495	46.932	39.566	46.315	43.818	38.702	51.041	45.31	45.007	45.966	47.037	55.326	50.06	47.161	49.847	48.784	45.701	46.85	47.699	48.518	48.123	47.267	50.068	48.15	44.681	45.631	47.23	43.858	43.457	46.663	43.072	60.863	51.359	48.305	51.942	49.62	56.058	56.277	56.543	47.334	51.323
1680	35.891	44.642	53.415	47.321	47.682	46.608	48.118	49.44	48.497	46.904	39.559	46.321	43.863	38.756	51.065	45.295	45.035	46.044	47.025	55.304	50.162	47.141	49.801	48.835	45.81	46.817	47.703	48.591	48.19	47.28	50.125	48.202	44.679	45.647	47.232	43.852	43.481	46.722	43.129	60.826	51.357	48.317	51.93	49.664	56.073	56.267	56.6	47.322	51.348
1682	35.888	44.655	53.359	47.263	47.685	46.611	48.079	49.45	48.509	46.931	39.581	46.22	43.885	38.742	51.036	45.325	45.039	46.049	47.036	55.289	50.23	47.102	49.732	48.778	45.795	46.877	47.701	48.535	48.182	47.239	50.184	48.16	44.683	45.661	47.249	43.828	43.433	46.683	43.083	60.82	51.348	48.244	51.925	49.626	56.057	56.276	56.559	47.301	51.336
1684	35.882	44.617	53.378	47.344	47.746	46.695	48.089	49.417	48.568	46.965	39.625	46.271	43.917	38.74	51.111	45.427	44.992	46.058	47.119	55.329	50.222	47.127	49.661	48.744	45.735	46.977	47.748	48.559	48.128	47.26	50.184	48.169	44.767	45.717	47.272	43.915	43.454	46.729	43.086	60.858	51.356	48.227	51.928	49.63	56.061	56.29	56.533	47.343	51.308
1686	35.931	44.659	53.409	47.349	47.8	46.777	48.125	49.418	48.601	47.026	39.636	46.399	43.959	38.753	51.143	45.484	45.085	46.167	47.199	55.326	50.25	47.159	49.709	48.799	45.781	47.008	47.791	48.603	48.145	47.317	50.147	48.218	44.793	45.763	47.312	43.947	43.438	46.814	43.115	60.905	51.372	48.261	51.926	49.712	56.115	56.237	56.593	47.424	51.31
1688	35.935	44.757	53.319	47.368	47.8	46.811	48.188	49.412	48.603	47.106	39.635	46.422	43.89	38.721	51.085	45.466	45.102	46.193	47.191	55.328	50.272	47.159	49.734	48.898	45.835	46.966	47.83	48.618	48.24	47.353	50.053	48.231	44.763	45.772	47.354	43.881	43.405	46.75	43.076	60.902	51.345	48.321	51.932	49.684	56.132	56.224	56.614	47.417	51.379
1690	35.905	44.761	53.357	47.444	47.825	46.796	48.26	49.352	48.596	47.065	39.641	46.398	43.843	38.756	51.076	45.425	45.018	46.16	47.169	55.312	50.205	47.244	49.763	48.976	45.829	46.889	47.826	48.697	48.259	47.365	50.046	48.315	44.802	45.747	47.426	43.898	43.469	46.771	43.109	60.866	51.36	48.345	51.93	49.619	56.12	56.303	56.596	47.38	51.464
1692	35.943	44.753	53.45	47.535	47.84	46.76	48.233	49.409	48.641	47.031	39.692	46.424	43.835	38.856	51.094	45.348	45.066	46.167	47.253	55.329	50.159	47.306	49.87	48.977	45.78	46.883	47.786	48.732	48.23	47.384	50.162	48.332	44.832	45.734	47.482	43.948	43.521	46.826	43.138	60.863	51.357	48.369	51.909	49.697	56.094	56.345	56.562	47.405	51.534
1694	36.05	44.715	53.429	47.581	47.853	46.76	48.301	49.547	48.665	47.104	39.695	46.476	43.892	38.83	51.119	45.427	45.138	46.137	47.318	55.371	50.259	47.374	49.864	49.014	45.749	46.921	47.835	48.723	48.331	47.424	50.287	48.306	44.861	45.715	47.405	44.009	43.516	46.826	43.142	60.894	51.379	48.405	51.987	49.807	56.093	56.376	56.59	47.413	51.491
1696	36.053	44.65	53.336	47.567	47.886	46.741	48.36	49.585	48.584	47.175	39.656	46.417	43.979	38.801	51.134	45.438	45.117	46.051	47.264	55.399	50.376	47.371	49.937	48.991	45.692	46.931	47.824	48.709	48.372	47.405	50.3	48.353	44.818	45.706	47.403	44.055	43.437	46.777	43.134	60.896	51.375	48.408	51.949	49.794	56.099	56.316	56.6	47.448	51.409
1698	35.988	44.643	53.316	47.491	47.852	46.732	48.337	49.567	48.636	47.151	39.661	46.366	43.997	38.837	51.121	45.349	45.127	46.039	47.213	55.346	50.398	47.325	50.003	48.9	45.697	46.89	47.794	48.705	48.363	47.384	50.301	48.309	44.804	45.728	47.48	44.007	43.392	46.819	43.135	60.959	51.388	48.439	51.877	49.796	56.031	56.23	56.619	47.446	51.45
1700	35.936	44.636	53.347	47.403	47.859	46.776	48.272	49.547	48.738	47.085	39.662	46.302	43.946	38.882	51.145	45.356	45.173	46.074	47.181	55.256	50.333	47.307	49.888	48.835	45.677	46.882	47.847	48.681	48.307	47.385	50.331	48.256	44.845	45.734	47.421	43.955	43.437	46.818	43.163	60.938	51.47	48.441	51.994	49.793	56.01	56.235	56.628	47.424	51.487
1702	35.945	44.701	53.354	47.385	47.88	46.8	48.203	49.493	48.791	47.057	39.716	46.236	43.898	38.894	51.186	45.371	45.174	46.048	47.199	55.249	50.227	47.286	49.866	48.812	45.61	46.909	47.844	48.642	48.302	47.323	50.259	48.195	44.813	45.804	47.338	43.928	43.454	46.802	43.12	60.851	51.455	48.358	52	49.77	56.084	56.256	56.605	47.412	51.412
1704	36.018	44.755	53.393	47.435	47.857	46.768	48.13	49.485	48.823	47.079	39.674	46.273	43.884	38.829	51.194	45.353	45.175	46.057	47.217	55.272	50.215	47.291	49.918	48.837	45.658	46.914	47.828	48.653	48.343	47.281	50.192	48.079	44.827	45.747	47.374	43.916	43.49	46.782	43.119	60.842	51.442	48.362	51.96	49.752	56.092	56.25	56.59	47.428	51.371
1706	36.044	44.717	53.443	47.425	47.908	46.727	48.192	49.498	48.764	47.129	39.671	46.299	43.887	38.872	51.192	45.321	45.16	46.054	47.159	55.303	50.297	47.252	49.904	48.89	45.696	46.876	47.826	48.69	48.308	47.235	50.211	48.142	44.818	45.708	47.396	43.976	43.503	46.761	43.173	60.822	51.417	48.384	52.005	49.771	56.078	56.246	56.627	47.455	51.413
1708	36.035	44.717	53.462	47.429	47.868	46.672	48.294	49.515	48.677	47.123	39.675	46.316	43.957	38.943	51.172	45.299	45.281	46.059	47.2	55.352	50.295	47.219	49.905	48.957	45.694	46.912	47.824	48.728	48.276	47.289	50.236	48.32	44.815	45.77	47.353	44.058	43.548	46.779	43.177	60.871	51.397	48.391	52.002	49.802	56.055	56.274	56.611	47.416	51.461
1710	36.018	44.709	53.474	47.604	47.854	46.625	48.31	49.551	48.69	47.076	39.697	46.39	44.003	38.939	51.148	45.255	45.277	46.039	47.265	55.349	50.256	47.281	49.815	48.991	45.673	46.901	47.848	48.671	48.324	47.46	50.272	48.341	44.795	45.771	47.386	44.015	43.552	46.809	43.12	60.84	51.449	48.412	51.981	49.769	56.056	56.266	56.58	47.461	51.539
1712	36.012	44.652	53.521	47.651	47.894	46.741	48.286	49.541	48.803	47.103	39.791	46.415	44.036	39.027	51.183	45.329	45.257	46.051	47.255	55.41	50.248	47.333	49.857	48.968	45.715	46.849	47.866	48.636	48.339	47.561	50.292	48.276	44.819	45.79	47.42	43.942	43.562	46.829	43.162	60.816	51.511	48.423	52.011	49.792	56.122	56.289	56.604	47.561	51.57
1714	35.996	44.645	53.519	47.545	47.908	46.744	48.259	49.557	48.793	47.175	39.782	46.366	44.007	39.021	51.178	45.396	45.311	46.13	47.199	55.46	50.242	47.349	49.892	48.906	45.733	46.89	47.91	48.672	48.325	47.536	50.268	48.253	44.883	45.801	47.488	43.879	43.607	46.863	43.19	60.835	51.536	48.445	52.072	49.81	56.163	56.372	56.677	47.518	51.581
1716	36.067	44.754	53.492	47.545	47.934	46.763	48.319	49.578	48.715	47.143	39.737	46.35	43.931	38.995	51.204	45.396	45.323	46.169	47.176	55.426	50.308	47.405	49.836	48.902	45.677	46.887	47.995	48.673	48.343	47.484	50.308	48.242	44.874	45.849	47.552	43.866	43.528	46.877	43.213	60.844	51.496	48.463	52.098	49.855	56.167	56.453	56.801	47.475	51.613
1718	36.105	44.789	53.537	47.587	48	46.887	48.401	49.565	48.632	47.178	39.817	46.411	43.992	39.031	51.303	45.467	45.417	46.22	47.239	55.424	50.433	47.37	49.839	48.922	45.642	46.976	48.025	48.646	48.439	47.491	50.428	48.305	44.949	45.92	47.568	43.953	43.546	46.871	43.217	60.895	51.525	48.518	52.13	49.876	56.207	56.483	56.847	47.546	51.61
1720	36.138	44.827	53.556	47.56	47.983	46.858	48.416	49.558	48.505	47.168	39.86	46.39	44.013	39.022	51.275	45.431	45.56	46.21	47.303	55.374	50.377	47.296	49.883	49.008	45.599	47.03	47.985	48.649	48.379	47.442	50.443	48.328	44.909	45.91	47.554	44.026	43.551	46.831	43.179	60.929	51.504	48.571	52.079	49.868	56.2	56.393	56.827	47.556	51.598
1722	36.153	44.838	53.585	47.555	47.935	46.818	48.434	49.55	48.536	47.139	39.849	46.359	43.975	39.005	51.272	45.359	45.559	46.165	47.393	55.381	50.361	47.357	49.966	49.029	45.61	47.015	47.984	48.782	48.353	47.441	50.384	48.245	44.888	45.874	47.524	44.067	43.559	46.834	43.228	60.931	51.501	48.578	52.006	49.872	56.207	56.398	56.822	47.51	51.579
1724	36.111	44.797	53.614	47.681	47.908	46.927	48.428	49.543	48.626	47.155	39.885	46.36	44.067	39.064	51.292	45.411	45.458	46.117	47.397	55.399	50.439	47.398	49.95	49.008	45.625	46.929	48.006	48.822	48.345	47.44	50.33	48.319	44.915	45.865	47.496	44.033	43.661	46.836	43.318	60.907	51.452	48.571	52.053	49.947	56.246	56.434	56.809	47.499	51.588
1726	36.14	44.872	53.548	47.643	47.789	46.922	48.479	49.534	48.653	47.165	39.889	46.345	44.072	39.098	51.29	45.37	45.442	46.175	47.339	55.434	50.447	47.349	49.931	48.97	45.649	46.896	47.946	48.767	48.332	47.42	50.394	48.381	44.837	45.857	47.465	44.029	43.686	46.793	43.27	60.929	51.397	48.553	52.085	49.945	56.308	56.41	56.793	47.569	51.601
1728	36.195	44.826	53.519	47.596	47.853	46.886	48.464	49.526	48.714	47.229	39.882	46.393	44.085	39.106	51.269	45.433	45.431	46.201	47.314	55.542	50.453	47.398	49.921	48.984	45.694	46.907	47.99	48.775	48.479	47.486	50.471	48.315	44.95	45.861	47.512	44.155	43.691	46.76	43.26	60.951	51.474	48.53	52.099	49.934	56.441	56.471	56.83	47.609	51.64
1730	36.263	44.79	53.52	47.599	48.042	46.947	48.435	49.544	48.759	47.178	39.905	46.441	44.054	39.048	51.199	45.467	45.413	46.185	47.233	55.504	50.465	47.468	49.838	49.02	45.59	46.882	48.041	48.75	48.462	47.504	50.466	48.29	45.012	45.919	47.555	44.198	43.751	46.838	43.216	60.971	51.557	48.569	52.094	49.907	56.41	56.425	56.884	47.525	51.701
1732	36.246	44.884	53.502	47.561	48.122	46.903	48.43	49.571	48.811	47.147	39.861	46.353	44.012	39.118	51.184	45.452	45.519	46.234	47.238	55.503	50.448	47.416	49.99	49.086	45.721	46.959	48.002	48.803	48.434	47.4	50.443	48.256	44.987	45.865	47.469	44.115	43.748	46.898	43.163	61.071	51.544	48.64	52.129	49.902	56.38	56.397	56.889	47.461	51.66
1734	36.243	44.855	53.472	47.592	48.139	46.842	48.429	49.636	48.947	47.217	39.808	46.34	44.105	39.16	51.296	45.441	45.565	46.219	47.254	55.574	50.461	47.399	50.052	49.084	45.76	46.89	48.005	48.796	48.531	47.453	50.443	48.237	44.98	45.838	47.453	44.105	43.715	46.965	43.205	61.008	51.452	48.66	52.122	49.905	56.371	56.438	56.833	47.493	51.647
1736	36.191	44.821	53.521	47.649	48.039	46.898	48.447	49.638	49.028	47.278	39.857	46.361	44.091	39.106	51.294	45.398	45.545	46.247	47.3	55.546	50.463	47.424	49.932	48.963	45.672	46.838	47.973	48.752	48.499	47.639	50.414	48.291	45.022	45.861	47.437	44.099	43.697	47.018	43.259	60.965	51.411	48.572	52.061	49.889	56.304	56.491	56.77	47.588	51.666
1738	36.209	44.835	53.573	47.629	47.965	46.903	48.466	49.552	48.873	47.291	39.855	46.345	44.035	39.14	51.226	45.39	45.571	46.248	47.346	55.497	50.485	47.448	49.923	48.875	45.546	46.842	47.943	48.771	48.401	47.594	50.363	48.272	45.061	45.899	47.539	44.069	43.684	46.931	43.237	60.972	51.461	48.593	52.047	49.894	56.275	56.524	56.79	47.655	51.701
1740	36.277	44.83	53.515	47.622	47.943	46.829	48.42	49.518	48.752	47.158	39.927	46.292	44.036	39.157	51.177	45.34	45.604	46.18	47.272	55.507	50.402	47.437	50.006	48.929	45.577	46.891	48.031	48.7	48.388	47.519	50.398	48.238	44.981	45.918	47.533	44.077	43.725	46.832	43.178	60.979	51.396	48.583	52.029	49.897	56.231	56.453	56.81	47.647	51.702
1742	36.252	44.863	53.461	47.642	47.925	46.854	48.451	49.564	48.79	47.138	39.932	46.275	44.002	39.141	51.134	45.293	45.641	46.169	47.275	55.496	50.41	47.422	50.073	48.938	45.603	46.839	47.985	48.683	48.395	47.494	50.442	48.299	44.977	45.984	47.522	44.041	43.719	46.868	43.231	60.965	51.358	48.587	51.997	49.935	56.278	56.469	56.748	47.553	51.665
1744	36.221	44.836	53.553	47.657	48.047	46.873	48.496	49.602	48.796	47.214	39.938	46.235	44.039	39.14	51.207	45.307	45.615	46.248	47.341	55.43	50.517	47.394	50.059	48.903	45.597	46.813	48.021	48.749	48.443	47.515	50.483	48.333	45.092	46.045	47.571	44.062	43.729	46.947	43.238	60.977	51.389	48.612	52.075	49.983	56.341	56.506	56.834	47.609	51.722
1746	36.225	44.776	53.572	47.656	48.1	46.913	48.423	49.621	48.737	47.335	39.94	46.247	44.012	39.158	51.238	45.34	45.576	46.173	47.356	55.504	50.523	47.44	49.955	48.839	45.474	46.775	48.091	48.692	48.442	47.551	50.496	48.277	45.088	46.004	47.538	44.109	43.749	46.99	43.217	60.931	51.394	48.614	52.122	50.021	56.301	56.436	56.865	47.624	51.646
1748	36.259	44.806	53.578	47.624	47.973	46.892	48.366	49.575	48.752	47.306	39.892	46.188	44.012	39.119	51.104	45.292	45.645	46.141	47.245	55.433	50.405	47.493	49.927	48.909	45.486	46.81	48.048	48.665	48.567	47.507	50.432	48.188	44.957	45.952	47.462	44.111	43.715	46.934	43.233	60.919	51.329	48.587	52.023	49.994	56.278	56.427	56.805	47.544	51.522
1750	36.306	44.808	53.554	47.58	47.972	46.856	48.337	49.559	48.791	47.24	39.818	46.22	43.983	39.103	50.94	45.315	45.649	46.13	47.241	55.35	50.386	47.512	49.928	48.917	45.44	46.832	47.992	48.743	48.581	47.473	50.346	48.137	45.014	45.905	47.476	44.034	43.744	46.88	43.259	60.797	51.339	48.558	52.03	49.89	56.241	56.422	56.781	47.487	51.605
1752	36.319	44.83	53.502	47.598	48.009	46.928	48.391	49.594	48.815	47.181	39.938	46.321	43.944	39.145	51.075	45.382	45.601	46.177	47.291	55.428	50.531	47.487	49.997	48.95	45.44	46.821	47.977	48.839	48.582	47.529	50.353	48.215	45.111	45.974	47.499	44.092	43.766	46.881	43.261	60.821	51.533	48.547	52.085	49.868	56.3	56.488	56.91	47.561	51.651
1754	36.266	44.845	53.46	47.664	48.016	46.931	48.4	49.594	48.853	47.192	39.998	46.394	43.967	39.242	51.165	45.317	45.636	46.112	47.349	55.392	50.57	47.494	50.029	48.933	45.47	46.828	48.104	48.896	48.537	47.575	50.438	48.286	45.038	45.957	47.475	44.048	43.707	46.884	43.245	60.907	51.658	48.616	52.071	49.84	56.302	56.481	56.92	47.559	51.696
1756	36.276	44.835	53.501	47.665	48.015	46.908	48.37	49.583	48.847	47.108	39.907	46.419	43.943	39.189	51.117	45.294	45.641	46.163	47.339	55.44	50.53	47.459	50.015	48.953	45.514	46.849	48.097	48.831	48.488	47.452	50.535	48.217	45.058	45.978	47.495	44.016	43.691	46.898	43.181	60.946	51.516	48.635	52.035	49.961	56.242	56.448	56.803	47.5	51.765
1758	36.263	45.017	53.541	47.639	48.074	46.944	48.494	49.598	48.874	47.148	39.932	46.325	43.964	39.119	51.141	45.286	45.67	46.13	47.242	55.49	50.507	47.536	49.937	48.912	45.491	46.815	47.991	48.75	48.535	47.494	50.595	48.22	45.067	45.962	47.531	44.108	43.679	46.882	43.189	60.902	51.413	48.678	52.092	50.07	56.213	56.42	56.798	47.515	51.754
1760	36.273	44.993	53.582	47.664	48.001	46.943	48.569	49.606	48.867	47.198	39.959	46.292	43.982	39.136	51.136	45.267	45.654	46.137	47.265	55.444	50.552	47.607	49.926	48.873	45.58	46.857	48.053	48.732	48.567	47.668	50.532	48.315	45.063	46.012	47.588	44.165	43.749	46.916	43.201	60.885	51.45	48.601	52.139	50.122	56.237	56.376	56.835	47.566	51.685
1762	36.302	44.86	53.583	47.61	47.939	46.885	48.471	49.589	48.781	47.182	39.911	46.284	43.981	39.172	51.093	45.225	45.642	46.157	47.356	55.449	50.529	47.588	49.919	48.878	45.545	46.896	48.059	48.739	48.541	47.629	50.458	48.264	45.021	46.033	47.589	44.151	43.754	46.913	43.214	60.87	51.504	48.625	52.1	50.017	56.26	56.385	56.772	47.599	51.7
1764	36.276	44.894	53.471	47.581	47.928	46.829	48.391	49.581	48.812	47.142	39.912	46.195	43.896	39.151	51.061	45.215	45.671	46.1	47.267	55.443	50.514	47.515	49.909	48.866	45.449	46.865	47.979	48.746	48.541	47.523	50.402	48.172	45.024	46.018	47.53	44.087	43.718	46.903	43.158	60.819	51.502	48.628	52.009	49.928	56.251	56.371	56.715	47.501	51.632
1766	36.291	44.81	53.406	47.557	47.872	46.72	48.356	49.486	48.832	47.072	39.873	46.108	43.9	39.022	51.029	45.153	45.642	46.032	47.196	55.385	50.523	47.376	49.924	48.895	45.45	46.782	47.943	48.61	48.452	47.484	50.374	48.062	44.987	46.007	47.425	43.975	43.705	46.843	43.161	60.779	51.349	48.589	51.936	49.859	56.201	56.302	56.748	47.47	51.563
1768	36.225	44.73	53.437	47.602	47.906	46.763	48.368	49.449	48.807	47.123	39.864	46.176	43.957	39.149	50.999	45.139	45.591	46.051	47.219	55.322	50.471	47.396	49.92	48.905	45.366	46.733	47.939	48.535	48.427	47.497	50.475	48.023	44.963	45.998	47.446	44.027	43.674	46.822	43.178	60.723	51.361	48.627	51.951	49.938	56.231	56.349	56.754	47.491	51.596
1770	36.184	44.715	53.508	47.607	47.954	46.849	48.384	49.474	48.809	47.15	39.919	46.238	43.979	39.189	51.05	45.23	45.609	46.078	47.244	55.406	50.428	47.518	49.868	48.869	45.325	46.733	47.992	48.645	48.503	47.627	50.464	48.082	45.05	46.024	47.516	43.989	43.756	46.883	43.163	60.722	51.398	48.631	51.974	49.967	56.194	56.371	56.756	47.508	51.667
1772	36.279	44.773	53.468	47.665	48.07	46.883	48.39	49.516	48.823	47.215	39.938	46.225	43.99	39.214	51.029	45.252	45.713	46.06	47.354	55.439	50.496	47.577	49.937	48.773	45.377	46.736	48.04	48.76	48.531	47.647	50.513	48.096	45.052	46.081	47.577	44.006	43.783	46.914	43.194	60.772	51.37	48.656	52.099	50.005	56.224	56.415	56.768	47.569	51.701
1774	36.301	44.783	53.419	47.556	47.99	46.895	48.341	49.486	48.816	47.268	39.882	46.194	43.956	39.165	50.953	45.131	45.679	46.055	47.293	55.308	50.556	47.535	49.922	48.797	45.36	46.693	48.079	48.765	48.448	47.53	50.468	48.092	44.928	46.042	47.571	44.009	43.806	46.912	43.151	60.851	51.282	48.688	52.023	49.937	56.159	56.289	56.716	47.522	51.613
1776	36.271	44.812	53.484	47.571	48.043	46.936	48.418	49.471	48.841	47.235	39.892	46.184	43.94	39.178	50.98	45.111	45.698	46.071	47.278	55.287	50.584	47.501	49.856	48.791	45.326	46.569	48.096	48.715	48.457	47.581	50.514	48.184	44.968	46.015	47.53	43.974	43.767	46.885	43.13	60.874	51.278	48.633	52.013	49.94	56.124	56.279	56.717	47.533	51.562
1778	36.293	44.853	53.376	47.63	48.085	46.96	48.455	49.53	48.752	47.209	39.904	46.149	43.899	39.167	50.965	45.206	45.686	46.077	47.235	55.322	50.577	47.498	49.867	48.773	45.289	46.595	48.031	48.693	48.517	47.58	50.524	48.166	44.926	45.959	47.518	43.988	43.684	46.862	43.097	60.804	51.395	48.636	52.009	50.003	56.158	56.257	56.677	47.51	51.586
1780	36.279	44.829	53.38	47.549	48.084	46.967	48.421	49.479	48.76	47.163	39.883	46.13	43.898	39.148	50.929	45.271	45.66	46.095	47.266	55.376	50.551	47.568	49.833	48.8	45.208	46.652	48.053	48.602	48.493	47.616	50.485	48.142	44.942	45.961	47.481	43.949	43.689	46.844	43.091	60.738	51.471	48.631	51.986	50.028	56.132	56.233	56.694	47.499	51.643
1782	36.286	44.786	53.396	47.557	47.982	46.875	48.35	49.455	48.776	47.144	39.873	46.099	43.882	39.15	50.897	45.127	45.673	45.998	47.234	55.368	50.499	47.475	49.82	48.748	45.174	46.688	47.988	48.576	48.474	47.608	50.435	48.102	45.035	45.958	47.393	44.02	43.706	46.823	43.025	60.716	51.3	48.598	51.976	49.999	56.123	56.211	56.703	47.526	51.613
1784	36.288	44.808	53.439	47.506	47.989	46.816	48.384	49.462	48.803	47.132	39.875	46.13	43.839	39.115	50.916	45.06	45.679	45.945	47.23	55.296	50.455	47.427	49.809	48.717	45.198	46.612	48.035	48.661	48.442	47.572	50.422	48.071	45.146	45.966	47.429	43.991	43.721	46.843	43.019	60.697	51.319	48.543	52.013	49.961	56.135	56.234	56.764	47.493	51.594
1786	36.305	44.704	53.457	47.581	48.046	46.821	48.345	49.417	48.775	47.065	39.868	46.142	43.855	39.055	50.8	45.065	45.668	45.884	47.207	55.241	50.531	47.44	49.75	48.663	45.188	46.508	48.015	48.668	48.48	47.669	50.398	48.114	45.077	45.967	47.415	43.967	43.729	46.84	43.031	60.72	51.32	48.557	51.956	49.924	56.102	56.187	56.76	47.435	51.648
1788	36.299	44.709	53.352	47.579	47.958	46.776	48.258	49.373	48.731	47.078	39.816	46.063	43.863	38.978	50.83	44.96	45.715	45.934	47.167	55.223	50.518	47.397	49.851	48.681	45.234	46.546	47.958	48.648	48.511	47.569	50.389	48.089	45.016	45.969	47.415	43.944	43.648	46.847	42.985	60.736	51.286	48.597	51.937	49.979	56.121	56.197	56.63	47.465	51.614
1790	36.271	44.705	53.29	47.516	47.958	46.786	48.224	49.278	48.707	47.082	39.818	45.986	43.789	39.016	50.821	44.843	45.73	46.014	47.208	55.167	50.376	47.401	49.867	48.726	45.273	46.519	47.87	48.556	48.436	47.526	50.38	47.925	44.944	45.962	47.361	43.91	43.575	46.778	42.956	60.725	51.262	48.529	51.936	49.971	56.096	56.251	56.61	47.412	51.527
1792	36.334	44.727	53.302	47.562	48.004	46.858	48.311	49.341	48.725	47.024	39.868	46.026	43.816	39.12	50.803	44.877	45.693	45.931	47.219	55.345	50.396	47.541	49.754	48.702	45.19	46.54	47.916	48.605	48.468	47.609	50.471	47.854	44.974	45.96	47.278	43.903	43.617	46.75	43.04	60.686	51.277	48.535	51.948	50.051	56.094	56.32	56.704	47.436	51.595
1794	36.429	44.794	53.32	47.606	48.076	46.809	48.368	49.422	48.694	47.111	39.908	46.065	43.769	39.102	50.82	45.009	45.749	45.945	47.154	55.396	50.495	47.489	49.855	48.722	45.226	46.637	47.986	48.677	48.523	47.624	50.536	48.011	45.005	46.029	47.329	44.035	43.632	46.88	43.001	60.803	51.325	48.623	51.991	50.058	56.147	56.294	56.79	47.488	51.644
1796	36.381	44.734	53.347	47.637	48.09	46.83	48.373	49.441	48.719	47.094	39.83	45.98	43.762	39.107	50.917	45.027	45.775	46.106	47.222	55.406	50.532	47.424	49.846	48.813	45.247	46.649	48.139	48.645	48.509	47.63	50.487	47.967	45.013	46.044	47.474	44.011	43.632	46.834	42.962	60.835	51.343	48.65	52.059	50.005	56.161	56.282	56.749	47.454	51.674
1798	36.288	44.778	53.392	47.632	48.02	46.77	48.318	49.375	48.803	47.054	39.834	45.945	43.794	39.066	50.788	45.011	45.821	46.058	47.233	55.32	50.488	47.514	49.811	48.75	45.154	46.611	48.068	48.617	48.431	47.587	50.487	47.954	45.046	46.031	47.497	43.998	43.681	46.845	43.069	60.812	51.24	48.627	51.922	50.005	56.099	56.335	56.662	47.412	51.686
1800	36.385	44.836	53.466	47.635	48.031	46.839	48.381	49.498	48.787	47.095	39.788	45.981	43.794	39.153	50.887	44.992	45.912	46.089	47.277	55.304	50.535	47.504	49.851	48.673	45.238	46.59	48.009	48.686	48.439	47.53	50.511	47.961	45.022	46.016	47.418	44.014	43.831	46.857	43.047	60.86	51.292	48.568	51.912	49.983	56.084	56.374	56.72	47.499	51.746
1802	36.435	44.708	53.439	47.564	48.012	46.767	48.368	49.504	48.834	47.18	39.848	46.007	43.873	39.181	50.895	44.976	45.868	46.174	47.309	55.304	50.524	47.515	49.89	48.669	45.282	46.623	48.064	48.688	48.52	47.495	50.55	47.898	45.034	46.072	47.359	43.946	43.804	46.856	43.006	60.85	51.315	48.566	51.969	49.998	56.017	56.289	56.774	47.395	51.652
1804	36.476	44.782	53.419	47.591	47.933	46.932	48.381	49.394	48.833	47.127	39.776	45.996	43.906	39.212	50.896	44.943	45.93	46.145	47.23	55.32	50.588	47.512	49.914	48.751	45.217	46.57	48.161	48.585	48.531	47.506	50.452	47.967	45.045	46.027	47.315	43.887	43.693	46.906	43.035	60.915	51.321	48.581	51.94	50.01	56.077	56.279	56.76	47.481	51.66
1806	36.405	44.88	53.431	47.585	47.983	47.038	48.358	49.358	48.85	47.14	39.893	46.052	43.91	39.174	50.952	44.948	45.903	46.065	47.276	55.391	50.603	47.654	49.877	48.769	45.13	46.567	48.122	48.599	48.535	47.555	50.499	48.044	45.098	46.088	47.38	43.975	43.772	46.977	43.032	60.938	51.366	48.656	51.947	50.123	56.161	56.328	56.81	47.607	51.673
1808	36.356	44.877	53.391	47.573	48.02	46.873	48.321	49.451	48.797	47.136	39.828	46.092	43.847	39.219	50.857	45.013	45.841	46.042	47.263	55.269	50.576	47.584	49.878	48.872	45.174	46.533	48.05	48.671	48.532	47.597	50.496	48.03	45.017	46.121	47.422	43.943	43.827	46.983	43.05	60.978	51.319	48.684	51.987	50.082	56.184	56.328	56.766	47.52	51.623
1810	36.42	44.818	53.488	47.575	48.082	47.001	48.485	49.629	48.826	47.216	39.852	46.107	43.878	39.199	50.939	44.953	45.827	46.086	47.281	55.416	50.621	47.619	50.031	48.966	45.222	46.573	48.083	48.596	48.556	47.755	50.53	48.004	45.1	46.152	47.48	44.054	43.898	47.002	43.152	61.013	51.361	48.689	52.051	50.143	56.201	56.491	56.819	47.418	51.707
1812	36.401	44.734	53.491	47.623	48.179	47.049	48.4	49.551	48.809	47.237	39.9	46.13	43.857	39.281	50.916	45.056	45.994	46.114	47.304	55.425	50.724	47.737	50.053	48.835	45.216	46.576	48.097	48.534	48.641	47.766	50.594	48.04	45.078	46.27	47.62	44.052	43.919	46.925	43.118	61.074	51.319	48.674	52.111	50.089	56.33	56.479	56.9	47.396	51.789
1814	36.38	44.746	53.522	47.77	48.209	46.948	48.382	49.539	48.874	47.22	39.956	46.108	43.979	39.213	50.92	44.999	46.113	46.116	47.233	55.428	50.747	47.698	50.028	48.802	45.155	46.641	48.16	48.608	48.64	47.995	50.744	48.111	45.185	46.141	47.678	44.062	43.841	46.932	43.095	61.034	51.351	48.765	52.122	50.234	56.288	56.415	57.013	47.504	51.822
1816	36.349	44.833	53.471	47.678	48.191	46.899	48.533	49.49	48.927	47.198	40.001	46.02	43.894	39.158	50.893	45.058	45.953	46.038	47.18	55.446	50.693	47.601	49.939	48.702	45.185	46.621	48.046	48.709	48.618	47.819	50.654	48.073	45.173	46.068	47.659	43.995	43.816	46.943	43.044	60.964	51.312	48.792	52.058	50.135	56.2	56.403	56.946	47.465	51.786
1818	36.33	44.855	53.523	47.666	48.2	46.966	48.6	49.436	48.859	47.227	39.963	45.969	43.896	39.165	50.866	45.034	46.014	46.137	47.133	55.407	50.67	47.646	49.919	48.712	45.247	46.548	48.124	48.704	48.601	47.594	50.663	48.108	45.159	46.168	47.536	43.977	43.839	46.892	43.043	60.892	51.437	48.739	52.057	50.108	56.226	56.336	56.864	47.541	51.744
1820	36.321	44.803	53.516	47.765	48.183	46.998	48.494	49.449	48.898	47.082	39.91	45.995	43.765	39.338	50.975	44.88	46.011	46.071	47.11	55.425	50.79	47.722	49.927	48.793	45.211	46.516	48.161	48.701	48.641	47.659	50.645	48.11	45.215	46.21	47.489	44.165	43.848	46.915	42.991	60.977	51.381	48.85	52.057	50.147	56.269	56.438	56.89	47.594	51.794
1822	36.534	44.767	53.537	47.718	48.188	46.959	48.453	49.536	48.852	47.01	39.894	46.013	44.045	39.448	50.947	44.979	46.033	46.085	47.136	55.378	50.713	47.698	50.049	48.776	45.164	46.561	48.125	48.602	48.642	47.73	50.587	48.017	45.149	46.2	47.501	44.097	43.723	46.98	43.132	61.067	51.305	48.717	52.024	50.165	56.313	56.418	56.875	47.612	51.763
1824	36.628	44.832	53.445	47.738	48.141	47.022	48.492	49.517	48.979	47.151	39.99	46.084	44.225	39.27	50.933	45.049	46.066	46.076	47.332	55.471	50.815	47.643	50.097	48.703	45.09	46.628	48.145	48.695	48.644	47.753	50.67	48.078	45.18	46.238	47.489	44.014	43.994	46.881	43.124	60.944	51.397	48.728	52.125	50.232	56.262	56.496	56.804	47.638	51.831
1826	36.637	44.848	53.573	47.709	48.08	47.006	48.496	49.453	48.974	47.114	39.996	46.117	44.03	39.281	50.944	45.028	46.143	46.078	47.386	55.454	50.771	47.693	50.101	48.868	45.233	46.649	48.122	48.785	48.625	47.774	50.618	48.037	45.242	46.152	47.612	44.143	44.023	46.89	43.118	61.047	51.311	48.808	52.158	50.171	56.271	56.409	56.836	47.573	51.813
1828	36.653	44.9	53.475	47.768	48.265	46.987	48.496	49.555	49.02	47.368	40.045	46.1	44.018	39.263	50.979	45.103	46.15	46.205	47.506	55.498	50.698	47.693	50.117	48.866	45.244	46.555	48.309	48.808	48.695	47.887	50.735	47.975	45.368	46.27	47.666	44.187	44.006	47.1	43.044	61.136	51.336	48.865	52.132	50.228	56.292	56.468	56.94	47.485	51.934
1830	36.552	44.804	53.417	47.755	48.33	46.992	48.524	49.529	49.092	47.35	40.018	46.114	44.055	39.315	51.032	45.311	46.122	46.202	47.419	55.465	50.812	47.718	50.055	48.846	45.241	46.535	48.358	48.713	48.656	47.843	50.708	48.084	45.373	46.286	47.636	44.22	43.971	47.24	43.116	61.056	51.432	48.963	51.995	50.185	56.425	56.549	56.959	47.573	51.942
1832	36.753	44.896	53.505	47.74	48.238	47.124	48.585	49.486	49.064	47.447	40.001	46.162	43.989	39.444	50.972	45.159	46.173	46.139	47.352	55.386	50.833	47.824	49.994	48.916	45.242	46.571	48.336	48.841	48.693	47.923	50.73	48.102	45.323	46.412	47.627	44.156	43.92	47.131	43.163	61.033	51.45	48.859	51.925	50.249	56.371	56.434	56.991	47.579	51.98
1834	36.83	44.91	53.721	47.901	48.189	47.013	48.56	49.618	49.124	47.487	40.149	46.154	43.989	39.448	50.946	45.12	46.153	46.135	47.461	55.503	50.915	47.957	49.989	48.905	45.224	46.694	48.386	49	48.786	47.877	50.729	48.108	45.317	46.434	47.65	44.093	43.838	47.19	43.07	61.033	51.477	48.867	52.048	50.262	56.304	56.536	56.964	47.585	52.078
1836	36.743	44.869	53.635	47.864	48.292	47.057	48.586	49.802	49.105	47.518	40.131	46.12	44.046	39.453	51.126	45.188	46.294	45.949	47.431	55.471	50.82	47.817	50.224	48.901	45.31	46.663	48.288	48.869	48.925	47.955	50.742	47.939	45.297	46.416	47.713	44.22	44.034	47.217	43.16	61.006	51.47	48.98	52.239	50.256	56.303	56.602	57.004	47.597	51.991
1838	36.613	44.891	53.629	47.865	48.352	47.135	48.711	49.762	49.18	47.52	40.26	46.234	44.136	39.564	51.201	45.196	46.23	46.118	47.435	55.573	50.951	48.024	50.154	48.906	45.168	46.705	48.495	48.779	48.998	48.031	50.875	47.999	45.33	46.393	47.591	44.319	44.239	47.168	43.267	61.179	51.615	48.991	52.323	50.452	56.378	56.586	56.99	47.66	51.902
1840	36.607	44.963	53.574	47.974	48.458	47.266	48.727	49.852	49.202	47.532	40.268	46.192	44.251	39.655	51.191	45.151	46.242	46.29	47.468	55.565	50.975	47.993	50.095	48.94	45.198	46.639	48.539	48.86	48.928	48.028	50.875	47.978	45.406	46.407	47.832	44.269	44.182	47.268	43.298	61.057	51.623	48.942	52.165	50.458	56.44	56.687	57.193	47.599	51.943
1842	36.673	44.932	53.543	47.965	48.434	47.188	48.726	49.682	49.08	47.49	40.258	46.066	44.229	39.694	51.042	45.021	46.311	46.437	47.355	55.572	50.993	47.862	50.119	48.947	45.278	46.722	48.342	48.796	48.857	48.034	50.799	48.021	45.273	46.492	47.819	44.221	44.097	47.185	43.307	61.149	51.55	48.964	52.12	50.31	56.339	56.547	56.993	47.641	51.822
1844	36.787	45.073	53.626	48.026	48.424	47.194	48.687	49.655	49.025	47.443	40.236	46.12	44.126	39.642	51.084	44.792	46.339	46.317	47.468	55.624	50.811	47.895	50.213	48.97	45.205	46.686	48.384	48.872	48.832	48.051	50.881	48.153	45.189	46.439	47.72	44.217	44.1	47.05	43.317	61.237	51.502	48.931	52.172	50.245	56.565	56.584	56.986	47.558	51.912
1846	36.709	45.032	53.766	47.874	48.352	47.147	48.673	49.667	49.014	47.441	40.223	46.139	44.107	39.535	51.104	44.974	46.309	46.263	47.41	55.658	50.865	47.765	50.102	48.835	45.155	46.702	48.373	48.795	48.831	48.07	51.022	48.121	45.16	46.379	47.713	44.201	44.039	47.16	43.201	61.205	51.523	48.941	52.169	50.405	56.48	56.556	56.981	47.573	51.961
1848	36.726	45.099	53.726	47.797	48.302	47.17	48.684	49.517	48.952	47.419	40.224	46.064	44.235	39.58	51.123	45.11	46.327	46.348	47.417	55.564	51.121	47.949	50.115	48.944	45.238	46.674	48.33	48.812	48.931	47.975	50.916	48.203	45.406	46.436	47.675	44.311	44.164	47.229	43.22	61.221	51.538	49.032	52.283	50.515	56.306	56.636	57.106	47.751	51.958
1850	36.802	45.054	53.643	48.013	48.493	47.235	48.591	49.618	48.764	47.365	40.292	46.078	44.086	39.488	51.063	45.116	46.305	46.262	47.482	55.594	51.27	47.964	50.214	49.02	45.28	46.695	48.448	48.805	48.909	48.012	50.858	47.984	45.446	46.5	47.683	44.228	44.121	47.304	43.246	61.242	51.507	49.165	52.237	50.449	56.309	56.615	57.168	47.67	51.995
1852	36.763	45.04	53.692	47.864	48.375	47.173	48.561	49.491	48.727	47.157	40.227	46.146	43.916	39.532	51.008	45.131	46.293	46.268	47.404	55.637	51.119	47.964	50.246	48.929	45.24	46.598	48.306	48.779	48.881	48.101	50.766	48.064	45.486	46.338	47.609	44.131	44.153	47.059	43.108	61.224	51.481	49.092	52.19	50.37	56.366	56.607	57.109	47.54	51.788
1854	36.674	45.062	53.77	47.817	48.486	47.175	48.734	49.682	49.058	47.299	40.178	46.12	44.086	39.554	50.951	44.942	46.37	46.255	47.465	55.585	51.17	47.885	50.222	48.915	45.138	46.623	48.426	48.861	48.923	48.13	50.911	47.984	45.443	46.423	47.692	44.2	44.131	47.162	43.147	61.045	51.672	49.039	52.279	50.468	56.501	56.647	57.099	47.662	51.931
1856	36.561	45.053	53.543	47.795	48.422	47.081	48.596	49.598	48.992	47.289	40.193	46.072	43.85	39.469	50.932	44.771	46.149	46.173	47.416	55.448	51.064	47.818	49.932	48.678	44.96	46.475	48.433	48.759	48.661	47.83	50.977	47.977	45.216	46.365	47.706	44.134	44.04	47.058	43.243	61.06	51.45	49.037	52.243	50.376	56.619	56.541	57.001	47.694	51.831
1858	36.71	44.903	53.368	47.794	48.34	46.917	48.554	49.332	48.902	47.132	40.198	45.979	43.896	39.502	50.716	44.717	46.226	46.022	47.365	55.39	50.788	47.823	49.996	48.541	45.108	46.545	48.28	48.654	48.687	47.927	50.773	47.787	45.185	46.279	47.547	44.08	43.885	47.029	43.131	61.023	51.415	48.886	52.1	50.212	56.5	56.445	56.901	47.586	51.948
1860	36.709	44.898	53.315	47.611	48.246	46.968	48.524	49.144	48.81	47.188	40.054	45.779	43.648	39.258	50.597	44.644	46.05	46.022	47.188	55.295	50.669	47.636	49.98	48.611	45.069	46.623	48.115	48.59	48.608	47.773	50.694	47.508	45.091	46.106	47.487	43.988	43.929	46.972	42.917	61.015	51.344	48.749	51.898	50.159	56.179	56.368	56.87	47.589	51.852
1862	36.649	44.713	53.36	47.602	48.177	46.954	48.525	49.285	48.789	47.202	39.993	45.707	43.619	39.28	50.63	44.81	46.078	45.955	47.182	55.335	50.609	47.628	49.802	48.661	44.932	46.546	48.186	48.494	48.608	47.655	50.768	47.553	45.057	46.145	47.347	43.951	43.839	47.173	42.839	61.085	51.388	48.78	51.957	50.235	56.161	56.41	56.853	47.727	51.966
1864	36.641	44.841	53.28	47.415	48.064	46.837	48.275	49.122	48.832	47.13	39.984	45.588	43.645	39.436	50.529	44.6	46.137	45.827	47.103	55.218	50.691	47.581	49.76	48.428	44.834	46.426	48.23	48.491	48.582	47.656	50.811	47.689	44.892	45.932	47.376	43.875	43.775	46.949	42.69	61.012	51.277	48.808	51.84	50.151	56.073	56.461	56.823	47.509	51.865
1866	36.493	44.78	53.071	47.287	47.881	46.545	48.244	49.075	48.899	46.946	39.867	45.565	43.536	39.212	50.422	44.477	46.02	45.751	46.935	55.183	50.731	47.626	49.751	48.401	44.899	46.52	47.973	48.491	48.476	47.609	50.489	47.557	44.895	45.924	47.17	43.761	43.543	46.872	42.484	60.951	51.179	48.684	51.844	49.963	56.02	56.315	56.718	47.363	51.639
1868	36.557	44.765	53.183	47.417	48.004	46.747	48.152	49.131	48.858	46.835	39.773	45.409	43.436	39.196	50.482	44.245	45.966	45.841	46.97	55.137	50.843	47.526	49.703	48.359	44.871	46.496	48.033	48.454	48.507	47.645	50.417	47.466	45.198	45.993	47.23	43.767	43.648	46.888	42.314	60.869	51.313	48.634	51.77	50.106	56.217	56.361	56.743	47.3	51.642
1870	36.447	44.775	53.06	47.434	47.894	46.531	48.166	48.874	48.699	46.686	39.62	45.407	43.253	38.973	50.129	44.207	45.888	45.982	46.79	54.977	50.74	47.334	49.435	48.206	44.804	46.64	47.798	48.323	48.427	47.587	50.269	47.073	44.843	45.812	47.134	43.534	43.549	46.733	42.19	60.698	51.16	48.608	51.84	49.927	56.014	56.15	56.788	47.197	51.515
1872	36.437	44.771	52.884	47.314	47.817	46.463	48.195	48.665	48.271	46.6	39.565	45.122	42.96	38.85	49.995	44.203	45.845	45.915	46.746	54.842	50.541	47.138	49.375	48.134	44.836	46.474	47.704	48.172	48.247	47.387	50.336	47.072	44.522	45.8	47.012	43.351	43.406	46.701	42.03	60.841	50.96	48.588	51.726	49.916	55.958	55.929	56.562	47.26	51.283
1874	36.198	44.687	52.736	47.133	47.652	46.317	47.776	48.473	48.058	46.46	39.257	44.815	42.609	38.551	49.677	43.704	45.572	45.547	46.397	54.573	50.341	47.078	49.398	48.076	44.733	46.576	47.663	48.029	48.051	47.244	50.067	46.831	44.421	45.549	46.813	43.025	42.893	46.622	41.582	60.557	50.885	48.472	51.477	49.551	55.539	55.825	56.359	47.022	51.117
1876	36.118	44.429	52.428	46.785	47.425	46.154	47.595	48.131	47.969	46.25	39.094	44.506	42.225	38.396	49.446	43.26	45.449	45.373	46.29	54.424	50.307	47.013	49.007	47.739	44.494	46.301	47.339	47.669	47.824	47.068	49.992	46.797	44.226	45.454	46.59	42.801	42.815	46.521	41.158	60.476	50.662	48.252	51.406	49.305	55.604	55.617	56.159	46.831	51.109
1878	35.951	44.305	52.266	46.533	47.279	45.926	47.467	47.87	47.619	45.944	39.052	44.39	42.013	38.235	49.008	42.932	45.038	45.097	46.052	54.187	49.972	46.605	48.823	47.434	44.266	46.053	47.173	47.513	47.497	46.899	49.697	46.579	43.944	45.286	46.225	42.356	42.58	46.4	40.971	60.345	50.516	47.889	51.076	49.281	55.361	55.535	55.969	46.603	50.997
1880	35.684	44.048	52.091	46.277	46.913	45.689	47.25	47.424	47.415	45.483	38.601	43.943	41.629	38.002	48.542	42.711	44.736	44.738	45.878	53.941	49.683	46.32	48.425	47.187	43.964	45.73	47.101	47.31	47.455	46.616	49.515	46.107	43.929	44.836	45.964	42.277	42.328	46.08	40.622	60.114	50.436	47.866	50.985	49.324	55.018	55.249	55.892	46.476	50.725
1882	35.475	43.857	51.771	45.824	46.549	45.439	46.859	46.94	47.111	45.125	38.227	43.208	41.259	37.62	48.168	42.104	44.266	44.425	45.294	53.625	49.333	45.993	47.97	46.744	43.696	45.547	46.518	46.918	47.041	46.139	49.106	45.527	43.409	44.489	45.51	41.782	41.918	45.84	39.854	59.868	50.193	47.635	50.668	49.027	54.669	54.993	55.637	46.071	50.497
1884	35.281	43.585	51.367	45.378	46.339	44.898	46.501	46.458	46.676	44.826	37.974	43.117	40.896	37.188	47.586	41.638	44.138	44.225	44.827	53.204	49.174	45.606	47.959	46.616	43.438	45.619	46.517	46.587	46.602	45.699	48.888	45.075	42.948	44.129	45.113	41.391	41.409	45.371	39.463	59.835	49.848	47.203	50.308	48.574	54.545	54.801	55.412	45.971	50.047
1886	35.005	43.359	50.972	44.972	45.908	44.322	46.143	46.238	46.159	44.33	37.602	43.003	40.628	36.646	46.971	41	43.758	43.813	44.287	52.672	48.9	45.176	47.383	46.259	43.144	45.348	45.91	46.196	46.297	45.24	48.345	44.699	42.534	43.649	44.701	40.745	40.967	45.081	38.88	59.548	49.523	46.81	49.996	48.113	54.306	54.394	54.948	45.416	49.727
1888	34.641	43.115	50.484	44.461	45.467	43.882	45.681	45.774	45.625	43.641	37.283	42.454	40.075	36.301	46.465	40.562	43.36	43.29	43.881	52.23	48.255	44.816	46.899	45.869	42.863	45.024	45.588	45.879	45.789	44.927	47.918	44.226	42.107	43.2	44.283	40.415	40.424	44.671	38.38	59.154	49.303	46.362	49.745	47.649	53.844	53.923	54.645	45.073	49.264
1890	34.232	42.829	50.198	44.14	45.209	43.456	45.34	45.185	45.305	43.227	36.689	41.949	39.302	35.881	45.886	39.991	42.828	43.008	43.499	51.774	47.981	44.347	46.437	45.575	42.65	44.79	45.29	45.458	45.478	44.519	47.492	43.654	41.464	42.696	43.842	39.805	40.001	44.446	37.83	58.791	49.101	46.049	49.282	47.155	53.431	53.503	54.359	44.731	48.911
1892	33.866	42.594	49.649	43.502	44.651	42.797	44.989	44.591	44.851	42.377	36.144	41.298	38.563	35.299	45.134	39.288	42.282	42.557	42.926	51.209	47.728	43.811	46.024	45.32	42.326	44.529	44.787	45.099	44.924	44.045	46.852	43.066	40.838	42.184	43.324	39.092	39.207	44.093	37.083	58.603	48.675	45.641	48.873	46.778	53.037	53.143	54.068	44.262	48.435
1894	33.403	42.132	49.139	43.019	44.03	42.244	44.526	43.836	44.131	41.853	35.518	40.862	37.849	34.681	44.348	38.375	41.781	42.104	42.309	50.623	47.329	43.256	45.591	44.815	41.828	44.583	44.213	44.678	44.652	43.452	46.386	42.668	40.348	41.633	42.835	38.494	38.525	43.5	36.204	58.457	48.141	45.294	48.473	46.34	52.464	52.676	53.6	43.652	47.938
1896	33.079	41.729	48.774	42.192	43.384	41.515	44.015	43.331	43.385	41.038	34.731	40.257	37.036	34.138	43.465	37.532	40.988	41.448	41.546	50.177	46.856	42.615	44.74	44.264	41.378	44.269	43.577	44.013	44.03	42.838	45.814	41.904	39.739	40.814	42.012	37.677	37.837	42.846	35.512	57.948	47.761	44.448	47.94	45.81	51.9	52.017	53.043	43.186	47.366
1898	32.78	41.21	48.09	41.499	43.059	41.144	43.453	42.412	42.929	40.309	34.226	39.571	36.242	33.326	42.898	36.827	40.303	41.116	40.838	49.498	46.237	42.084	44.243	43.894	40.916	43.871	43.207	43.553	43.297	42.256	45.122	41.246	38.859	40.224	41.431	36.968	37.025	42.533	34.679	57.556	47.351	44.123	47.326	45.089	51.337	51.396	52.614	42.611	46.794
1900	32.281	40.92	47.724	41.041	42.253	40.572	42.919	41.907	42.329	39.561	33.851	38.86	35.484	32.668	41.946	36.234	39.688	40.527	39.968	48.975	45.65	41.247	43.551	43.16	40.33	43.53	42.27	42.889	42.567	41.475	44.682	40.243	37.955	39.785	40.736	36.212	36.391	41.788	33.745	57.255	46.817	43.499	47.011	44.484	50.874	50.925	52.322	42.103	46.414
1902	31.981	40.486	46.973	40.356	41.707	39.615	42.672	41.396	41.717	38.927	33.553	38.311	35.023	32.082	41.289	35.339	39.045	39.875	39.666	48.313	45.102	40.669	43.024	42.503	39.951	43.217	41.741	42.546	42.274	41.005	44.126	39.75	37.691	39.283	40.166	35.369	35.808	41.371	33.147	56.729	46.388	42.986	46.48	44.029	50.4	50.658	51.936	41.694	45.828
1904	31.471	40.256	46.553	39.856	41.425	38.685	42.165	40.622	41.013	38.462	32.973	37.662	34.197	31.436	40.362	34.897	38.582	39.583	39.049	47.889	44.623	40.027	42.429	42.408	39.742	42.803	41.349	42.087	41.645	40.576	43.582	39.282	37.486	38.65	39.476	34.707	35.234	41.042	32.752	56.52	46.166	42.566	46	43.319	50.081	50.155	51.621	41.264	45.383
1906	31.125	39.899	46.323	39.017	40.844	38.597	41.883	40.165	40.773	37.931	32.791	37.44	33.819	31.172	39.996	34.318	37.907	39.297	38.833	47.334	44.336	39.618	41.865	42.107	39.263	42.59	41.103	41.637	41.099	39.982	43.363	38.783	37.022	38.136	39.028	34.144	34.754	40.641	32.244	56.121	45.758	42.365	45.61	43.138	50.09	49.836	51.524	41.052	45.242
1908	30.788	39.837	45.728	38.548	40.35	38.119	41.576	40.072	40.104	37.296	32.347	37.054	33.193	30.632	39.224	33.928	37.556	38.722	38.246	46.751	43.895	39.069	41.421	41.693	38.92	42.298	40.341	41.141	40.584	39.328	42.639	38.236	36.416	37.762	38.61	33.595	34.152	40.354	31.933	55.912	45.339	41.741	45.342	42.893	49.52	49.426	50.986	40.625	44.625
1910	30.448	39.415	45.573	38.474	39.958	37.836	41.129	39.498	39.833	36.848	32.042	36.761	32.731	30.402	38.949	33.613	37.283	38.431	38.015	46.398	43.688	39.094	41.063	41.558	38.612	42.492	40.116	40.947	40.403	39.148	42.308	37.967	36.053	37.295	38.372	33.312	33.574	39.982	31.799	55.851	45.24	41.402	44.879	42.703	49.285	49.119	50.79	40.688	44.321
1912	30.355	39.172	45.139	38.377	39.704	37.638	40.966	38.663	39.408	36.448	31.85	36.62	32.861	30.085	38.555	33.303	37.012	38.27	37.595	46.335	43.301	38.672	40.808	41.363	38.552	42.288	39.857	40.914	40.064	38.454	42.015	37.67	35.654	37.005	37.883	32.939	33.466	39.568	31.536	55.717	44.644	41.084	44.519	42.411	48.947	48.695	50.785	40.395	43.989
1914	30.437	39.255	45.203	38.562	39.774	37.469	40.87	38.727	39.376	36.19	31.602	36.49	32.444	30.093	38.416	32.969	36.846	38.204	37.654	46.531	43.172	38.514	40.71	41.282	38.643	42.215	39.668	40.754	40.139	38.196	41.956	37.345	35.387	36.702	37.832	32.566	33.275	39.573	31.394	55.573	44.874	40.987	44.437	42.154	48.816	48.808	50.763	40.368	43.612
1916	30.43	39.368	45.077	38.224	39.57	37.631	40.931	38.562	39.431	36.263	31.412	36.609	32.647	29.676	38.211	33.181	36.912	38.121	37.715	45.937	43.155	38.567	40.419	41.118	38.168	42.204	39.58	40.721	39.783	38.146	41.786	37.651	35.349	36.811	37.817	32.701	33.262	39.682	31.35	55.543	44.714	40.762	44.449	41.926	48.889	48.865	50.569	40.174	43.941
1918	30.236	39.11	44.973	38.386	39.674	37.384	40.879	38.633	39.479	36.384	31.565	36.929	32.309	30.018	38.135	33.282	37.061	38.438	37.572	45.98	43.097	38.495	40.589	41.148	38.298	42.421	39.522	40.729	39.858	38.277	41.857	37.936	35.309	36.631	37.777	32.905	33.256	39.525	31.398	55.628	44.74	41.147	44.484	42.245	48.976	48.663	50.555	40.195	43.847
1920	30.544	39.06	45.185	38.555	39.499	37.449	41.202	38.986	39.491	36.203	31.637	37.207	32.598	30.284	38.461	33.325	36.927	38.293	37.828	46.183	42.995	38.411	40.602	41.306	38.416	42.172	39.736	40.815	40.036	38.404	41.77	37.864	35.268	36.72	37.995	33.134	33.208	39.406	31.693	55.565	44.487	41.161	44.569	42.076	48.895	48.849	50.636	40.285	43.959
1922	30.487	39.208	45.297	38.486	39.589	37.206	41.191	39.075	39.294	36.475	31.674	36.848	32.711	30.167	38.395	33.616	37.021	38.481	37.9	46.148	43.179	38.187	40.849	41.734	38.251	42.154	39.648	40.913	39.743	38.587	41.699	37.671	35.028	36.591	37.827	32.88	33.181	39.475	31.665	55.518	44.768	40.744	44.406	42.046	49.086	48.922	50.507	40.305	43.962
1924	30.524	39.426	45.151	38.647	39.928	37.431	41.409	39.118	39.591	36.557	32.101	37.167	33.049	30.079	38.502	33.571	37.326	38.671	37.928	46.429	43.207	38.629	40.936	41.742	38.506	42.505	39.828	41.084	40.011	38.414	41.814	38.091	35.702	37.027	38.195	33.273	33.612	40.031	32.212	55.755	44.944	40.862	44.518	42.188	49.012	49.092	51.136	40.269	44.224
1926	30.709	39.523	45.189	38.664	39.99	37.875	41.607	39.077	39.851	36.726	32.238	37.214	33.15	30.385	38.508	34.173	37.681	38.627	37.999	46.635	43.315	38.599	40.882	41.579	38.861	42.451	40.049	41.133	39.956	38.407	42.188	38.376	36.179	37.078	38.382	33.542	33.795	39.863	32.322	55.885	44.937	41.112	44.594	42.307	49.036	49.087	51.25	40.858	44.279
1928	31.13	39.652	45.506	38.674	40.043	37.923	41.573	39.171	39.768	36.938	32.381	37.336	33.221	30.161	38.421	34.376	37.68	38.799	37.888	46.514	43.23	38.832	41.275	42.03	38.605	42.575	39.993	41.265	40.26	38.16	42.29	38.432	36.262	37.014	38.527	33.689	33.919	39.743	32.275	56.092	44.698	41.202	44.868	42.495	49.143	48.698	50.874	40.847	44.267
1930	30.953	39.773	45.737	38.733	40.007	38.012	41.791	39.52	40.111	37.02	32.143	37.408	33.369	30.381	38.73	34.678	37.528	38.989	38.591	46.71	43.276	39.007	41.382	42.467	38.636	42.697	40.273	41.388	40.473	38.427	42.516	38.609	36.264	37.044	38.558	33.979	33.966	39.969	32.635	56.121	45.169	41.209	44.816	42.515	49.759	49.194	51.021	41.065	44.566
1932	31.072	40.051	45.889	39.278	40.314	38.304	41.996	39.699	40.091	37.233	32.774	37.805	33.979	30.723	39.3	34.725	38.064	39.299	38.896	47.092	43.57	39.105	41.522	42.403	38.944	42.589	40.296	41.898	40.806	38.959	42.396	38.918	36.447	37.363	38.58	34.139	34.31	40.284	33.154	56.128	45.418	41.618	44.935	42.734	49.596	49.511	51.276	40.965	44.781
1934	31.281	40.092	45.787	39.313	40.622	38.254	42.065	39.837	40.3	37.502	32.826	38.055	34.009	31.195	39.532	35.06	38.197	38.799	39.196	47.319	43.599	39.25	41.799	42.404	39.242	42.692	40.491	41.884	40.949	38.948	42.722	39.217	36.577	37.595	38.816	34.218	34.596	40.511	33.162	56.387	45.627	41.777	45.236	42.89	49.885	49.583	51.657	41.428	44.95
1936	31.504	39.919	46.128	39.67	40.757	38.65	42.246	39.829	40.452	37.575	33.083	38.116	34.172	31.279	40.229	34.958	38.212	39.167	39.299	47.301	43.754	39.358	41.693	42.651	39.307	42.889	40.605	42.049	40.876	39.338	43.001	39.5	36.694	37.502	39.111	34.236	34.665	40.623	33.483	56.343	45.62	41.461	45.357	42.792	49.835	49.758	51.677	41.953	45.131
1938	31.516	40.07	46.024	39.546	40.939	38.835	42.288	40.093	40.539	37.871	33.058	38.325	34.239	30.954	39.939	35.215	38.369	39.206	39.197	47.522	43.868	39.853	41.89	42.571	39.262	43.147	40.984	41.895	41.08	39.17	43.025	39.455	36.731	37.703	39.489	34.357	34.729	40.602	33.653	56.338	45.48	41.81	45.512	43.081	50.026	49.858	51.801	41.695	44.948
1940	31.8	40.098	46.222	40.077	40.855	38.872	42.474	40.516	40.921	38.009	33.468	38.49	34.285	31.369	40.278	35.421	38.445	39.327	39.982	47.664	44.138	39.915	42.081	42.682	39.291	42.851	41.287	42.188	41.277	39.422	43.347	39.873	37.361	37.865	39.637	34.694	35.016	40.725	33.888	56.407	45.874	42.048	45.777	43.484	50.501	50.02	52.011	42.069	45.007
1942	31.733	40.202	46.164	40.106	41.002	39.076	42.364	40.147	40.73	37.937	33.357	38.075	34.644	31.357	40.24	35.326	38.765	39.568	39.653	47.785	44.238	39.892	42.104	42.862	39.634	43.088	41.079	42.149	41.246	39.484	43.478	39.717	37.247	37.887	39.425	35.035	35.001	40.576	33.856	56.534	45.726	42.192	45.422	43.429	50.316	49.871	51.844	41.932	45.016
1944	31.777	40.399	46.878	40.126	41.361	38.976	42.931	40.575	40.989	38.327	33.395	38.612	34.821	31.815	40.528	35.691	38.797	39.676	39.964	47.942	44.233	39.91	42.1	43.06	39.587	43.408	41.284	42.488	41.553	39.593	43.597	39.938	37.305	38.159	39.549	35.185	35.255	40.834	33.893	56.463	45.77	42.588	45.763	43.485	50.665	50.194	51.795	42.199	45.056
1946	31.993	40.603	46.868	40.58	41.659	39.298	42.911	40.648	41.211	38.504	33.779	38.771	35.261	31.956	40.477	35.849	38.857	39.966	39.879	47.897	44.406	40.214	41.94	42.886	39.632	43.131	41.534	42.571	41.591	39.708	43.713	40.015	37.858	38.417	40.087	35.443	35.42	41.149	34.33	56.562	45.894	42.418	45.585	43.58	50.542	50.314	51.823	42.198	45.576
1948	31.977	40.612	46.951	40.738	41.584	39.414	43.069	40.851	41.353	38.835	33.763	39.113	35.155	31.991	40.859	36.194	39.355	40.33	40.169	48.168	44.578	40.358	42.74	43.337	39.973	43.511	41.612	42.672	41.632	40.052	43.876	40.429	37.722	38.759	40.147	35.583	35.757	41.451	34.507	57.054	46.001	42.725	45.898	43.791	50.88	50.405	52.446	42.508	45.925
1950	32.424	40.921	47.179	41.115	42.162	39.997	43.455	41.139	41.73	39.022	34.299	39.278	35.476	32.253	41.244	36.736	39.514	40.647	40.737	48.717	44.951	40.809	42.995	43.574	40.144	43.784	41.733	43.002	42.224	40.487	44.021	40.804	38.119	38.944	40.597	35.935	36.176	42.025	34.942	57.017	46.231	43.081	46.184	44.262	51.152	50.798	52.806	42.708	46.197
1952	32.598	41.104	47.604	41.273	42.257	40.242	43.799	41.457	42.031	39.371	34.472	39.714	35.994	32.741	41.713	37.062	39.718	40.783	41.078	48.857	45.134	40.933	43.581	43.941	40.404	43.926	42.245	43.284	42.284	40.673	44.483	40.866	38.215	39.187	40.684	36.304	36.492	41.955	35.367	57.247	46.692	43.371	46.785	44.449	51.38	51.062	53.098	42.968	46.431
1954	32.238	40.848	47.4	41.095	41.859	40.086	43.495	41.277	41.483	39.202	34.366	39.415	35.842	32.297	41.26	36.726	39.472	40.113	40.547	48.842	45.084	40.766	43.246	43.538	39.979	43.376	42.099	42.953	42.167	40.517	44.206	40.867	38.199	39.018	40.306	35.887	36.451	41.629	34.886	57.018	46.612	42.785	46.491	44.281	51.178	50.874	52.5	42.661	46.436
1956	32.409	40.962	47.517	41.169	42.255	40.318	43.798	41.414	42.074	39.277	34.316	39.588	35.845	32.378	41.742	36.759	39.991	40.635	40.874	48.798	45.232	41.018	43.36	43.852	40.175	43.627	42.398	43.268	42.254	40.785	44.603	41.077	38.324	39.092	40.417	36.224	36.542	41.958	35.112	57.111	46.749	42.958	46.706	44.34	51.445	51.14	52.6	42.81	46.565
1958	32.376	41.109	47.559	41.285	42.081	40.122	43.694	41.646	42.266	39.25	34.476	39.702	36.084	32.444	41.661	36.833	39.859	40.365	40.79	48.975	45.321	41.043	43.313	43.788	40.075	43.411	42.402	43.264	42.434	40.769	44.5	41.172	38.826	39.46	40.759	36.452	36.312	41.958	35.269	57.093	46.818	43.524	46.447	44.578	51.486	51.019	52.847	43.132	46.481
1960	32.809	41.029	47.637	41.584	42.396	40.375	43.669	41.698	42.223	39.907	34.724	39.649	36.281	32.721	41.7	37.179	39.96	40.644	41.065	49.065	45.423	41.338	43.485	43.987	40.473	43.573	42.53	43.348	42.439	40.767	44.494	41.244	38.606	39.531	40.737	36.551	36.463	42.037	35.261	57.294	46.878	43.457	46.667	44.648	51.479	51.123	53.07	43.363	46.679
1962	32.635	41.208	47.828	41.743	42.614	40.481	43.952	41.869	42.529	39.766	34.856	39.904	36.491	33.184	41.912	37.398	40.121	40.92	41.346	49.31	45.54	41.303	43.674	44.332	40.6	43.74	42.875	43.609	42.866	40.992	44.95	41.342	38.664	39.747	40.932	36.645	36.597	42.226	35.503	57.347	47.058	43.643	46.885	44.925	51.74	51.495	53.106	43.235	46.692
1964	32.74	41.288	47.979	41.93	42.441	40.653	44.083	41.836	42.529	40.15	34.988	40.134	36.498	33.053	42.551	37.635	40.377	40.851	41.414	49.307	45.552	41.573	43.764	44.184	40.497	44.035	42.853	43.609	33.306	41.462	45.085	41.478	38.819	39.75	41.53	36.807	36.692	42.265	35.767	57.524	46.925	43.824	47.056	44.996	51.815	51.733	53.301	43.419	46.833
1966	33.002	41.37	47.939	41.999	42.712	40.834	44.187	41.894	42.72	39.975	35.039	39.896	36.659	33.256	42.593	37.524	40.249	41.047	41.551	49.256	45.667	41.462	43.772	44.224	40.538	44.061	42.741	43.729	43.061	41.246	45.008	41.542	39.052	39.734	41.412	36.883	36.993	42.419	35.839	57.701	46.859	43.778	47.117	44.977	51.795	51.482	53.233	43.355	46.817
1968	32.961	41.302	48.165	42.116	43.344	40.846	44.462	42.228	42.723	40.263	35.176	40.352	36.971	33.338	42.661	37.964	40.553	41.237	41.689	49.3	45.728	41.723	44.1	44.256	40.794	43.891	43.131	43.802	43.153	41.519	45.155	41.646	39.099	39.925	41.456	36.98	37.322	42.482	36.103	57.612	46.899	43.876	47.2	45.286	51.885	51.6	53.141	43.439	47.047
1970	33.036	41.374	48.071	42.287	43.123	41.08	44.478	42.351	42.914	40.372	35.477	40.591	37.244	33.51	43.016	37.847	40.77	41.099	41.764	49.895	45.813	41.906	44.168	44.736	40.891	44.237	43.11	43.796	43.248	41.502	45.38	41.745	39.216	40.208	41.604	37.272	37.347	42.751	36.206	57.866	47.23	44.107	47.281	45.456	51.972	51.852	53.365	44.116	46.975
1972	33.076	41.417	48.251	42.25	43.045	41.144	44.435	42.456	43.167	40.62	35.416	40.687	37.25	33.805	42.885	37.976	40.734	41.775	41.948	50.085	45.953	42.098	44.343	44.61	40.95	44.103	43.283	44.049	43.441	41.701	45.471	42.013	39.255	40.386	41.552	37.366	37.623	42.851	36.38	57.865	47.379	44.055	47.163	45.457	51.999	51.756	53.421	43.863	47.309
1974	33.41	41.87	48.628	42.638	43.232	41.436	44.728	42.735	43.528	40.811	35.773	40.767	37.559	33.842	43.388	38.463	40.7	41.768	42.244	50.277	46.341	42.23	44.306	44.766	40.881	44.378	43.504	44.035	43.794	42.07	45.718	42.203	39.782	40.636	42.078	37.782	37.749	43.153	36.663	57.9	47.585	44.415	47.499	45.734	52.434	52.141	53.682	44.033	47.49
1976	33.387	42.142	48.64	42.853	43.313	41.645	44.669	42.829	43.316	41.107	35.729	41.046	37.704	33.878	43.571	38.517	41.198	42.084	42.403	50.315	46.421	42.383	44.725	44.975	41.163	44.447	43.49	44.26	43.572	42.017	45.635	42.263	39.983	40.598	41.955	37.883	37.721	43.031	36.58	58.093	47.68	44.387	47.746	45.673	52.382	51.972	53.635	44.102	47.82
1978	33.722	42.171	48.93	42.903	43.586	41.667	44.927	43.034	43.56	41.49	35.961	41.081	37.781	34.061	43.657	38.808	41.358	42.197	42.601	50.178	46.423	42.576	44.797	44.943	41.292	44.439	43.702	44.458	43.865	42.1	45.98	42.404	39.959	40.821	42.098	37.789	37.786	43.126	37.015	58.189	47.744	44.496	47.824	45.903	52.57	52.114	53.817	44.3	47.773
1980	33.786	42.124	48.808	43.114	43.945	41.707	45.147	43.194	43.769	41.433	36.239	41.264	37.989	34.262	43.868	38.85	41.503	42.037	42.732	50.519	46.572	42.577	45.074	45.209	41.311	44.456	43.815	44.748	43.963	42.466	46.179	42.572	40.068	40.882	42.158	38.128	37.925	43.331	37.012	58.285	47.967	44.561	48.064	45.852	52.64	52.465	54.007	44.422	47.913
1982	33.731	42.264	48.7	43.061	44.06	41.957	45.165	43.344	43.745	41.524	36.19	41.34	38.146	34.199	43.932	38.859	41.753	42.18	42.774	50.436	46.737	42.79	44.932	45.366	41.576	44.633	43.977	44.773	44.099	42.444	46.264	42.699	40.266	41.057	42.391	38.023	38.351	43.33	37.07	58.224	48.002	44.859	48.006	45.972	52.617	52.528	53.835	44.359	47.981
1984	33.844	42.166	49.114	43.221	44.03	42.188	45.297	43.547	43.845	41.783	36.344	41.397	38.345	34.5	44.168	39.155	41.799	42.471	42.906	50.613	47.011	43.048	45.349	45.403	41.519	44.54	44.032	44.845	44.244	42.628	46.418	42.646	40.338	41.227	42.554	38.355	38.401	43.652	37.433	58.547	48.096	44.994	48.017	46.17	52.851	52.449	54.053	44.534	48.076
1986	33.908	42.316	49.034	43.425	44.249	42.306	45.43	43.683	44.058	41.782	36.353	41.479	38.481	34.634	44.381	39.28	41.721	42.553	42.96	50.771	47.069	43.1	45.584	45.488	41.369	44.63	44.076	44.842	44.267	42.704	46.422	42.898	40.367	41.335	42.618	38.524	38.743	43.618	37.625	58.636	47.907	45.014	48.092	46.447	52.952	52.701	54.101	44.642	48.164
1988	33.785	42.323	49.082	43.588	44.241	42.273	45.653	43.595	44.262	41.966	36.528	41.574	38.547	34.918	44.497	39.351	42.048	42.642	43.117	50.946	47.01	43.244	45.432	45.581	41.746	44.653	44.324	45.073	44.394	42.954	46.439	42.927	40.446	41.293	42.823	38.68	38.889	43.568	37.619	58.641	48.004	45.236	48.216	46.646	52.863	52.75	54.385	44.919	48.049
1990	34.214	42.473	49.304	43.602	44.393	42.463	45.607	43.857	44.353	42.105	36.936	41.718	38.749	34.974	44.814	39.694	42	42.449	43.252	51.035	47.239	43.388	45.55	45.763	41.673	44.797	44.45	45.285	44.634	43.13	46.618	43.134	40.74	41.591	43.048	38.802	38.882	43.808	37.768	58.755	48.083	45.341	48.406	46.687	53.112	52.918	54.493	44.869	48.447
1992	34.25	42.639	49.562	44.007	44.661	42.539	45.75	43.994	44.536	42.307	36.932	41.902	39.169	35.091	45.06	39.933	42.271	42.666	43.393	51.193	47.315	43.402	45.759	45.946	41.689	44.857	44.577	45.541	44.941	43.295	46.995	43.11	40.872	41.855	43.124	38.918	39.193	43.94	37.958	58.894	48.345	45.462	48.401	46.669	53.209	53.036	54.463	45.083	48.532
1994	34.34	42.621	49.502	44.327	44.656	42.806	45.732	44.204	44.58	42.546	36.796	42.085	39.175	35.194	45.106	39.948	42.408	42.885	43.429	51.28	47.252	43.712	45.798	45.956	41.885	44.898	44.675	45.367	44.883	43.3	46.96	43.233	40.845	41.802	43.135	39.168	39.171	43.945	38.094	58.89	48.368	45.527	48.59	46.732	53.427	53.355	54.673	45.134	48.592
1996	34.401	42.723	49.661	44.294	44.917	42.949	45.986	44.374	44.757	42.79	37.056	42.267	39.374	35.461	45.251	40.013	42.514	42.937	43.531	51.462	47.491	43.87	46.052	45.928	42.027	45.027	44.843	45.394	44.941	43.237	47.062	43.554	40.984	41.992	43.444	39.281	39.426	44.171	38.16	58.882	48.523	45.43	48.857	46.853	53.532	53.454	54.781	45.217	48.894
1998	34.269	42.719	49.875	44.312	44.999	43.013	46.028	44.539	44.834	43.055	37.162	42.258	39.523	35.613	45.582	39.98	42.776	43.212	43.851	51.569	47.749	44.061	46.08	46.201	42.205	45.291	45.011	45.496	45.097	43.648	47.035	43.554	41.159	42.121	43.444	39.404	39.633	44.346	38.211	59.075	48.549	45.709	48.851	47.079	53.662	53.407	54.747	45.267	48.748
2000	34.435	43.006	49.819	44.194	45.07	43.044	46.048	44.549	45.018	43.134	37.193	42.302	39.51	35.816	45.627	40.501	42.913	43.279	43.926	51.613	47.785	44.109	46.149	46.338	42.201	45.186	44.969	45.685	45.203	43.798	47.148	43.736	41.253	42.124	43.782	39.316	39.615	44.25	38.658	59.143	48.516	45.716	48.945	47.05	53.71	53.463	54.798	45.46	48.992
2002	34.579	42.994	49.927	44.629	45.144	43.293	46.187	44.699	44.949	43.461	37.246	42.49	39.694	35.688	45.966	40.796	42.882	43.281	44.131	51.773	47.944	44.251	46.077	46.228	42.244	45.167	45.066	45.761	45.35	44.017	47.346	43.919	41.268	42.404	43.884	39.755	39.66	44.427	38.927	59.145	48.741	45.938	49.003	47.214	53.765	53.656	55.017	45.541	49.044
2004	34.803	43.011	50.16	44.548	45.28	43.288	46.264	44.893	45.109	43.412	37.217	42.646	39.942	35.843	46.103	40.852	43.001	43.556	44.367	51.922	48.103	44.227	46.416	46.407	42.335	45.27	45.362	45.843	45.384	44.185	47.429	44.168	41.719	42.5	43.96	39.794	39.702	44.471	38.992	59.363	48.959	46.021	49.303	47.295	53.754	53.736	55.055	45.652	49.246
2006	34.858	43.132	50.279	44.818	45.405	43.54	46.298	44.907	45.252	43.563	37.529	42.751	40.106	36.251	46.2	40.979	43.212	43.787	44.315	51.99	48.071	44.354	46.448	46.5	42.448	45.313	45.452	46.012	45.516	43.989	47.905	44.144	41.905	42.725	44.04	39.856	39.717	44.662	39.032	59.516	48.971	46.159	49.26	47.486	53.961	53.731	55.198	45.611	49.279
2008	34.924	43.058	50.51	44.892	45.49	43.654	46.533	45.116	45.237	43.691	37.836	42.958	40.151	36.319	46.429	40.885	43.319	43.788	44.378	52.124	48.189	44.543	46.658	46.494	42.468	45.33	45.393	46.183	45.661	44.058	47.756	44.154	41.947	42.957	44.093	39.996	39.962	44.649	39.126	59.519	48.917	46.122	49.376	47.571	54.194	53.949	55.329	45.685	49.259
2010	35.097	43.281	50.468	44.852	45.481	43.745	46.641	45.135	45.42	43.786	38.035	42.876	40.189	36.337	46.517	41.096	43.592	43.817	44.453	52.151	48.217	44.502	46.682	46.475	42.552	45.45	45.488	46.029	45.705	44.138	47.777	44.235	41.994	42.734	44.141	39.946	40.255	44.606	39.126	59.803	49.015	46.307	49.391	47.49	54.192	53.946	55.173	45.783	49.223
2012	35.316	43.498	50.677	45.097	45.666	43.782	46.76	45.364	45.745	43.861	38.012	43.01	40.486	36.508	46.862	41.244	43.744	43.957	44.695	52.463	48.366	44.82	46.82	46.791	42.661	45.291	45.664	46.334	45.954	44.326	47.913	44.467	42.194	43.07	44.314	40.03	40.531	44.947	39.255	59.79	49.244	46.483	49.57	47.666	54.359	54.171	55.428	45.909	49.451
2014	35.413	43.488	50.819	45.371	45.885	44.15	46.781	45.589	45.922	44.002	38.122	43.171	40.775	36.657	46.989	41.577	43.755	43.863	44.834	52.55	48.585	45.026	46.839	46.948	42.608	45.519	45.852	46.398	46.094	44.592	48.264	44.8	42.309	43.379	44.485	40.277	40.785	44.987	39.406	59.752	49.346	46.682	49.719	47.869	54.588	54.283	55.698	46.128	50.019
2016	35.359	43.533	50.84	45.433	45.853	43.994	46.854	45.616	45.812	44.154	38.222	43.215	40.832	36.641	47.162	41.488	43.832	44.174	44.734	52.708	48.537	44.953	47.156	47.101	42.779	45.639	45.951	46.457	46.196	44.733	48.253	44.626	42.237	43.26	44.451	40.526	40.703	45.14	39.64	60.05	49.422	46.572	49.743	47.99	54.293	54.288	55.661	45.993	49.818
2018	35.361	43.571	50.942	45.531	45.713	44.07	47.232	45.669	45.987	44.241	38.257	43.461	40.85	36.866	47.168	41.595	43.896	44.314	44.921	52.896	48.717	45.176	47.5	47.179	42.914	45.607	46.067	46.622	46.162	44.88	48.372	44.827	42.354	43.434	44.615	40.727	40.831	45.219	39.787	60.05	49.594	46.818	49.828	48.132	54.447	54.455	55.825	46.03	49.798
2020	35.534	43.684	50.943	45.611	46.009	44.239	47.125	45.756	46.033	44.427	38.406	43.564	41.093	37.239	47.317	42.011	44.148	44.369	45.214	53.027	48.897	45.312	47.431	47.17	42.941	45.678	46.209	46.704	46.387	44.959	48.528	44.943	42.657	43.588	44.921	41.111	41.044	45.251	39.861	60.231	49.607	46.927	50.012	48.102	54.746	54.582	55.85	46.166	49.929
2022	35.598	43.77	51.276	45.626	46.152	44.434	47.211	45.85	46.252	44.6	38.556	43.605	41.319	37.4	47.525	41.929	44.136	44.365	45.197	52.873	48.925	45.358	47.241	47.263	43.044	45.74	46.326	46.754	46.322	45.003	48.537	45.118	42.559	43.596	44.834	40.904	40.971	45.345	39.851	60.085	49.717	47.048	50.048	48.368	54.782	54.645	55.901	46.304	50.175
2024	35.527	43.759	51.232	45.737	46.449	44.475	47.344	46.105	46.442	44.702	38.656	43.551	41.256	37.302	47.745	42.197	44.218	44.487	45.323	53.165	48.987	45.312	47.554	47.177	43.124	45.684	46.355	46.74	46.581	45.228	48.477	45.092	42.649	43.623	44.929	41.053	41.121	45.342	40.08	60.231	49.65	47.071	50.163	48.499	54.909	54.694	55.98	46.551	50.206
2026	35.533	43.798	51.29	46.053	46.497	44.458	47.384	46.261	46.33	44.742	38.631	43.719	41.377	37.274	47.932	42.211	44.351	44.628	45.352	53.036	49.098	45.395	47.663	47.342	43.024	45.898	46.396	46.799	46.631	45.052	48.82	45.161	42.743	43.745	44.969	41.173	41.207	45.376	40.162	60.316	49.755	47.091	50.109	48.428	54.889	54.69	56.079	46.691	50.204
2028	35.545	43.955	51.344	46.1	46.625	44.538	47.472	46.434	46.31	44.846	38.785	43.869	41.422	37.393	47.884	42.296	44.533	44.719	45.467	53.121	49.033	45.483	47.842	47.526	43.197	45.965	46.426	46.984	46.874	45.252	48.879	45.186	42.995	43.934	45.009	41.223	41.289	45.416	40.255	60.498	49.836	47.214	50.201	48.578	54.925	54.81	56.062	46.754	50.301
2030	35.593	43.962	51.425	46.156	46.59	44.719	47.564	46.47	46.397	44.842	38.784	43.928	41.488	37.413	47.995	42.33	44.635	44.717	45.603	53.226	49.188	45.595	47.828	47.401	43.221	45.93	46.53	47.155	46.8	45.353	48.836	45.112	42.974	43.98	45.113	41.163	41.501	45.353	40.396	60.284	49.794	47.113	50.358	48.559	55.048	54.923	56.148	46.531	50.477
2032	35.857	43.989	51.45	46.151	46.668	44.736	47.506	46.525	46.64	44.905	38.839	43.834	41.742	37.649	48.278	42.578	44.749	44.865	45.498	53.651	49.16	45.803	47.882	47.362	43.406	45.98	46.579	47.1	46.845	45.346	48.964	45.188	43.118	44.009	45.384	41.265	41.588	45.627	40.688	60.428	50.105	47.267	50.512	48.727	55.126	54.953	56.089	46.675	50.491
2034	36.007	43.983	51.537	46.306	46.595	44.903	47.364	46.635	46.763	45.121	38.936	43.9	41.785	37.683	48.49	42.57	44.85	44.826	45.726	53.601	49.195	45.841	47.972	47.721	43.395	46.029	46.653	47.329	46.941	45.512	48.965	45.598	43.299	44.053	45.407	41.658	41.643	45.81	40.825	60.425	50.148	47.382	50.503	48.794	55.267	54.994	56.3	46.807	50.601
2036	36.108	44.095	51.915	46.421	46.909	45.173	47.827	46.777	46.954	45.265	39.12	44.187	41.93	37.931	48.546	42.735	44.942	44.886	45.921	53.794	49.474	45.968	47.97	47.715	43.427	46.138	47.02	47.529	47.174	45.751	49.313	45.844	43.352	44.272	45.631	41.729	41.797	45.986	41.121	60.576	50.122	47.704	50.635	48.988	55.453	55.323	56.469	47.013	50.678
2038	36.221	44.028	51.882	46.339	46.86	45.185	47.747	46.814	47.023	45.353	39.298	44.124	42.157	37.995	48.527	42.928	44.935	45.185	46.005	53.972	49.511	45.961	48.157	47.818	43.346	46.235	46.86	47.374	47.201	45.744	49.235	45.9	43.401	44.225	45.723	41.843	41.904	45.779	41.018	60.609	50.202	47.677	50.553	49.02	55.452	55.269	56.428	46.994	50.666
2040	36.255	44.184	51.946	46.457	46.998	45.167	47.774	46.838	46.966	45.419	39.293	44.313	42.071	37.881	48.485	42.916	44.949	45.161	46.043	53.948	49.539	46.047	48.101	47.741	43.492	46.202	47.009	47.381	47.143	45.893	49.504	45.915	43.413	44.261	45.843	42.024	41.921	45.906	40.922	60.622	50.241	47.717	50.45	49.036	55.602	55.321	56.476	46.91	50.853
2042	36.188	44.155	51.99	46.516	46.844	44.967	47.873	46.975	46.962	45.717	39.191	44.329	41.999	37.968	48.598	42.997	45.15	45.242	46.102	53.892	49.619	46.151	48.336	48.082	43.47	46.265	46.98	47.34	47.266	45.726	49.274	46.094	43.547	44.406	45.817	41.821	42.083	46.066	41.008	60.75	50.37	47.627	50.698	49.077	55.45	55.336	56.486	47.041	50.974
2044	36.271	44.246	52.007	46.751	47.005	45.267	48.133	47.04	47.127	45.803	39.285	44.305	42.052	38.045	48.844	43.094	45.166	45.248	46.172	54.054	49.665	46.254	48.19	48.052	43.459	46.234	47.158	47.361	47.252	45.825	49.307	46.288	43.578	44.35	45.96	42.086	42.12	46.165	41.281	60.675	50.298	47.692	50.806	49.135	55.7	55.461	56.703	47.166	51.038
2046	36.364	44.388	52.062	46.832	47.247	45.344	48.09	47.098	47.236	45.819	39.308	44.392	41.906	38.144	48.903	43.07	45.225	45.379	46.138	54.119	49.741	46.305	48.348	48.143	43.726	46.454	47.229	47.84	47.425	45.975	49.367	46.205	43.58	44.436	45.853	42.044	42.123	46.268	41.026	60.854	50.415	47.754	50.753	49.196	55.647	55.453	56.721	47.145	50.993
2048	36.225	44.379	52.173	46.839	47.552	45.27	48.175	47.464	47.301	45.958	39.349	44.651	42.388	38.296	48.942	43.319	45.481	45.32	46.216	54.165	49.847	46.309	48.47	48.289	43.891	46.323	47.374	47.823	47.572	46.029	49.76	46.418	43.733	44.559	45.973	42.201	42.176	46.177	41.181	61.015	50.558	47.884	51.006	49.336	55.856	55.541	56.791	47.468	51.09
2050	36.301	44.406	52.428	47.227	47.45	45.449	48.365	47.574	47.4	45.97	39.476	44.724	42.609	38.399	49.213	43.345	45.481	45.549	46.481	54.141	49.866	46.391	48.611	48.357	43.813	46.459	47.445	47.732	47.793	46.151	49.89	46.416	43.901	44.74	46.059	42.327	42.276	46.294	41.387	61.19	50.547	48.022	51.138	49.344	55.951	55.805	56.893	47.384	51.22
2052	36.265	44.415	52.317	47.112	47.562	45.568	48.248	47.472	47.575	45.985	39.628	44.679	42.616	38.483	49.22	43.466	45.528	45.509	46.59	54.155	49.822	46.441	48.795	48.436	43.718	46.345	47.415	47.732	47.625	46.118	49.767	46.419	44.017	44.741	45.952	42.408	42.165	46.357	41.699	61.12	50.533	48.15	51.082	49.479	55.882	55.704	56.877	47.363	51.317
2054	36.411	44.497	52.365	47.135	47.582	45.581	48.464	47.416	47.55	46.045	39.789	44.766	42.754	38.39	49.433	43.496	45.486	45.645	46.512	54.32	49.97	46.5	48.645	48.276	43.822	46.477	47.512	47.916	47.817	46.158	49.734	46.502	43.925	44.845	46.083	42.381	42.372	46.407	41.653	61.028	50.677	47.995	51.057	49.496	55.887	55.614	56.907	47.382	51.405
2056	36.393	44.382	52.412	47.232	47.577	45.673	48.399	47.459	47.611	46.036	40.018	44.832	42.829	38.635	49.559	43.454	45.585	45.384	46.715	54.357	49.899	46.596	48.693	48.455	43.78	46.349	47.493	48.016	47.756	46.073	49.878	46.558	44.141	44.868	46.186	42.534	42.524	46.467	41.659	61.106	50.573	48.167	51.121	49.721	55.953	55.812	57.097	47.338	51.446
2058	36.562	44.414	52.371	47.192	47.566	45.622	48.469	47.42	47.71	46.022	39.727	44.895	42.726	38.333	49.486	43.533	45.529	45.485	46.524	54.301	49.964	46.44	48.782	48.37	43.627	46.623	47.513	47.877	47.76	46.051	49.858	46.526	44.153	44.945	46.221	42.506	42.511	46.524	41.54	61.163	50.542	48.059	51.008	49.787	55.888	55.698	56.921	47.331	51.294
2060	36.612	44.342	52.283	47.288	47.652	45.644	48.479	47.623	47.675	46.133	39.651	44.975	42.901	38.506	49.381	43.478	45.499	45.588	46.586	54.496	50.11	46.572	48.775	48.283	43.753	46.516	47.534	48.018	47.819	46.304	49.967	46.809	44.329	44.972	46.355	42.528	42.654	46.45	41.624	61.095	50.62	48.268	50.944	49.621	55.827	55.927	57.117	47.451	51.317
2062	36.679	44.444	52.45	47.218	47.683	45.659	48.602	47.757	47.632	46.208	39.816	44.799	42.847	38.591	49.529	43.578	45.904	45.809	46.66	54.461	50.188	46.788	48.972	48.437	44.014	46.534	47.597	48.099	47.918	46.263	50.154	46.717	44.132	45.078	46.562	42.73	42.524	46.465	41.697	61.403	50.688	48.283	51.059	49.697	55.907	55.803	56.905	47.411	51.41
2064	36.696	44.532	52.503	47.141	47.72	45.796	48.54	47.785	47.684	46.131	39.837	44.749	42.849	38.826	49.683	43.63	45.849	45.949	46.792	54.492	49.951	46.675	48.765	48.471	43.8	46.398	47.7	48.15	47.908	46.367	50.047	46.759	44.143	44.908	46.521	42.656	42.582	46.403	41.832	61.209	50.768	48.185	51.249	49.705	56.001	55.89	57.103	47.485	51.466
2066	36.684	44.528	52.489	47.378	47.65	45.911	48.623	47.843	47.807	46.059	40.035	45.047	42.908	38.66	49.986	43.647	45.896	45.804	46.764	54.597	49.953	46.726	48.964	48.613	43.83	46.482	47.909	48.116	47.999	46.366	50.062	46.736	44.286	44.963	46.468	42.614	42.656	46.696	41.663	61.135	50.828	48.331	51.31	49.875	56.197	55.908	57.131	47.682	51.576
2068	36.68	44.615	52.706	47.424	47.724	45.912	48.605	47.952	47.762	46.22	39.884	44.985	42.947	38.692	49.778	43.662	45.839	45.667	46.845	54.516	50.144	46.816	48.922	48.567	43.969	46.568	48.003	48.091	48.036	46.257	50.11	46.759	44.352	45.126	46.533	42.575	42.746	46.507	41.726	61.138	50.882	48.657	51.335	49.887	56.238	55.928	57.13	47.542	51.617
2070	37.037	44.551	52.603	47.339	47.774	45.922	48.574	47.992	47.775	46.2	39.735	45.001	42.785	38.775	49.718	43.714	45.99	45.765	46.775	54.595	50.041	46.776	49.158	48.81	43.996	46.659	47.805	48.113	48.071	46.372	50.234	46.824	44.144	45.114	46.501	42.647	42.791	46.387	41.837	61.404	50.704	48.49	51.308	49.822	56.083	55.887	57.096	47.552	51.625
2072	36.987	44.418	52.885	47.408	47.978	46.132	48.636	47.929	47.883	46.499	39.923	45.106	42.928	38.801	49.922	43.844	46.095	45.968	46.951	54.634	50.206	46.756	49.103	48.798	43.92	46.6	47.847	48.228	48.114	46.348	50.16	46.727	44.217	45.108	46.657	42.776	42.927	46.554	42.085	61.462	50.916	48.611	51.481	49.889	56.028	55.893	57.147	47.733	51.785
2074	36.901	44.35	52.739	47.423	48.103	46.178	48.87	47.97	48.033	46.644	40.188	45.205	43.158	38.875	49.86	44.068	46.046	45.981	47.097	54.835	50.327	46.668	49.165	48.807	43.946	46.572	48.25	48.209	48.12	46.486	50.237	46.924	44.335	45.2	46.812	42.788	42.988	46.84	42.213	61.383	50.975	48.677	51.718	49.916	56.086	55.957	57.095	47.627	51.831
2076	36.888	44.828	52.851	47.367	47.952	46.046	48.728	48.002	48.009	46.695	40.204	45.212	43.087	38.958	49.984	43.941	46.189	45.967	47.021	54.771	50.289	46.637	49.134	48.784	43.987	46.574	48.212	48.257	48.111	46.552	50.302	47.03	44.392	45.2	46.713	42.769	42.962	46.811	42.062	61.48	50.923	48.664	51.56	50.156	56.302	56.13	57.261	47.742	51.72
2078	37.056	45.048	52.942	47.44	47.885	45.941	48.703	48.054	47.986	46.461	40.289	45.223	43.014	38.951	50.021	43.939	46.155	45.814	47.001	54.834	50.28	46.879	49.184	48.568	43.869	46.598	47.896	48.261	48.024	46.959	50.476	47.015	44.471	45.416	46.773	42.798	43.072	46.883	41.993	61.428	50.946	48.525	51.603	50.147	56.434	56.191	57.348	47.845	51.746
2080	36.972	44.689	52.993	47.699	47.94	46.137	48.719	48.312	47.792	46.629	40.128	45.093	43.168	39.167	50.157	43.954	46.224	45.919	46.955	54.863	50.503	47.181	49.356	48.814	43.961	46.796	47.955	48.366	48.087	46.829	50.441	46.993	44.589	45.319	46.788	43.034	43.142	46.74	42.074	61.619	51.05	48.731	51.543	50.138	56.545	56.106	57.498	47.85	51.829
2082	36.949	44.808	52.955	47.67	48.022	46.288	48.644	48.098	48.043	46.601	39.968	45.192	43.029	39.065	50.11	43.86	46.333	45.989	47.094	54.907	50.475	47.154	49.256	48.868	43.957	46.777	47.767	48.272	48.239	46.615	50.289	46.935	44.413	45.283	46.591	42.933	42.952	46.754	41.973	61.505	51.039	48.693	51.479	50.083	56.375	56.191	57.445	47.747	51.841
2084	37.096	44.811	52.963	47.786	47.788	46.289	48.837	48.143	48.314	46.564	40.257	45.191	43.41	39.111	49.986	43.895	46.366	46.106	47.08	54.841	50.418	47.238	49.294	48.952	44.027	46.937	47.849	48.519	48.094	46.702	50.4	47.183	44.434	45.355	46.679	42.994	43.124	46.764	41.94	61.663	51.039	48.626	51.537	50.125	56.52	56.477	57.476	47.895	51.901
2086	37.002	44.766	53.139	48.006	48.063	46.235	49.017	48.161	48.291	46.778	40.374	45.232	43.359	38.948	50.309	44.047	46.444	46.107	47.126	54.931	50.921	47.202	49.144	48.797	44.122	46.69	47.999	48.54	48.181	46.76	50.561	47.307	44.66	45.468	46.957	43.207	43.256	46.971	42.216	61.591	51.21	48.653	51.654	50.283	56.581	56.487	57.616	48.061	51.994
2088	37.074	44.954	53.109	47.791	47.979	46.082	48.953	48.136	48.097	46.562	40.274	45.126	43.316	38.921	50.139	43.977	46.404	46.164	47.383	54.775	50.738	47.005	49.174	48.885	44.117	46.705	48.104	48.439	48.178	46.575	50.485	47.205	44.443	45.638	46.839	43.229	43.034	46.837	42.165	61.508	51.052	48.632	51.697	49.945	56.398	56.276	57.581	47.858	51.938
2090	37.163	45.107	53.144	47.649	48.195	46.397	48.787	48.313	48.281	46.596	40.2	45.384	43.266	39.162	50.365	44.137	46.4	46.061	47.408	54.972	50.619	47.136	49.43	49.011	44.318	47.011	48.289	48.306	48.411	46.817	50.536	47.176	44.573	45.674	46.889	43.165	43.235	46.78	42.266	61.728	51.049	48.608	51.699	50.142	56.437	56.225	57.546	48.021	52.018
2092	37.073	45.017	53.034	47.869	48.447	46.197	49.066	48.373	48.364	46.796	40.328	45.384	43.254	39.145	50.504	44.014	46.486	46.168	47.263	55.151	50.46	47.075	49.606	49.078	44.414	46.942	48.569	48.514	48.465	47.026	50.633	47.326	44.812	45.573	47.062	43.205	43.264	46.817	42.424	61.753	51.156	48.799	51.883	50.191	56.599	56.508	57.595	48.174	52.064
2094	37.199	45.05	53	48.004	48.629	46.251	49.108	48.381	48.403	46.972	40.436	45.459	43.458	39.189	50.612	44.176	46.414	46.329	47.332	55.242	50.668	47.324	49.625	48.894	44.215	46.795	48.603	48.53	48.791	47.109	50.806	47.288	44.656	45.644	47.138	43.215	43.149	46.936	42.453	61.688	51.259	48.985	51.907	50.424	56.58	56.505	57.681	48.025	52.108
2096	37.16	44.938	53.216	47.911	48.444	46.407	49.011	48.323	48.476	46.99	40.425	45.411	43.344	39.096	50.459	44.155	46.376	46.601	47.321	55.242	50.901	47.376	49.473	48.959	44.144	46.83	48.319	48.509	48.423	47.115	50.771	47.285	44.849	45.642	47.133	43.291	43.26	46.983	42.421	61.842	51.216	49.074	51.829	50.357	56.671	56.637	57.677	48.064	52.177
2098	37.184	44.694	53.071	47.848	48.446	46.494	49.147	48.352	48.436	46.865	40.5	45.519	43.436	38.962	50.356	44.023	46.403	46.554	47.393	55.304	50.729	47.228	49.583	48.971	44.268	46.949	48.379	48.489	48.767	46.976	50.687	47.299	44.874	45.482	47.055	43.217	43.303	46.922	42.38	61.901	51.186	48.941	51.835	50.388	56.56	56.448	57.669	48.094	52.115
2100	37.195	44.757	53.469	47.993	48.586	46.585	49.234	48.556	48.498	47.013	40.545	45.54	43.528	39.101	50.607	44.234	46.615	46.254	47.676	55.423	50.852	47.332	49.601	49.152	44.259	46.81	48.519	48.606	48.756	47.128	50.73	47.457	45.033	45.528	47.295	43.387	43.158	46.936	42.364	61.826	51.47	49.346	52.064	50.525	56.667	56.483	57.791	48.119	52.274
2102	37.275	44.867	53.567	47.926	48.541	46.63	49.336	48.512	48.64	47.072	40.69	45.39	43.547	38.922	50.566	44.482	46.695	46.298	47.675	55.158	50.93	47.157	49.622	49.098	44.169	46.831	48.536	48.739	48.719	46.88	50.924	47.164	44.939	45.421	47.353	43.281	43.31	47.132	42.411	61.757	51.389	48.961	51.908	50.298	56.733	56.518	57.72	48.084	52.275
2104	37.345	45.074	53.448	47.853	48.525	46.644	49.27	48.543	48.639	47.082	40.581	45.305	43.768	39.263	50.483	44.608	46.691	46.258	47.609	55.158	50.974	47.494	49.532	48.887	44.199	46.865	48.397	48.404	48.774	47.046	50.889	47.381	44.964	45.659	47.291	43.43	43.591	47.261	42.423	61.839	51.371	49.062	51.834	50.247	56.837	56.659	57.862	48.019	52.112
2106	37.162	45.026	53.336	48.112	48.454	46.403	49.269	48.707	48.523	46.98	40.483	45.399	43.814	39.502	50.562	44.38	46.783	46.383	47.62	55.406	50.898	47.662	49.705	49.115	44.273	46.943	48.601	48.542	48.922	47.156	50.996	47.637	45.022	46.125	47.366	43.497	43.879	47.043	42.43	61.872	51.347	49.143	51.805	50.518	56.828	56.647	57.77	48.011	52.207
2108	37.275	45.286	53.542	48.212	48.489	46.546	49.139	48.682	48.35	47.038	40.602	45.494	43.671	39.591	50.431	44.394	46.889	46.309	47.568	55.347	50.874	47.622	49.68	49.277	44.316	46.994	48.354	48.7	48.826	46.908	50.984	47.85	45.111	46.053	47.201	43.472	43.851	47.166	42.568	61.903	51.459	49.197	52.015	50.706	56.791	56.883	57.837	48.36	52.225
2110	37.49	45.023	53.602	48.2	48.427	46.597	49.182	48.841	48.366	47.055	40.787	45.626	43.896	39.693	50.523	44.597	46.852	46.508	47.565	55.34	50.905	47.558	49.835	49.396	44.379	47.066	48.155	48.577	48.76	46.844	50.78	47.519	44.968	45.948	47.211	43.623	43.913	47.422	42.686	62.354	51.522	49.45	52.054	50.832	56.769	56.972	57.894	48.237	52.262
2112	37.357	44.958	53.537	48.363	48.355	46.629	49.21	48.934	48.635	47.218	40.811	45.653	43.913	39.642	50.664	44.763	46.916	46.568	47.501	55.452	51.148	47.498	49.823	49.042	44.369	46.95	48.48	48.794	48.755	46.911	50.907	47.425	45.167	45.996	47.02	43.532	43.698	47.325	42.793	62.2	51.293	49.341	52.047	50.603	56.736	56.944	57.97	48.237	52.317
2114	37.376	45.088	53.483	48.281	48.537	46.714	49.301	48.708	48.843	47.275	40.783	45.718	43.843	39.353	50.738	44.698	46.77	46.494	47.686	55.684	51.059	47.643	49.567	48.907	44.399	46.768	48.788	49.067	48.905	47.394	50.983	47.734	45.099	45.804	47.24	43.507	43.725	47.255	42.804	62.199	51.273	49.252	52.162	50.45	56.795	56.853	58.022	48.238	52.387
2116	37.467	45.256	53.683	48.343	48.675	46.518	49.429	48.765	49.062	47.34	40.853	45.937	43.913	39.495	50.813	44.773	46.869	46.401	47.753	55.54	50.934	47.804	49.832	49.06	44.614	47.015	48.698	48.749	48.792	47.566	50.896	47.568	45.042	45.908	47.506	43.709	43.814	47.328	42.642	62.112	51.47	49.405	52.112	50.5	56.85	56.886	58.209	47.948	52.513
2118	37.514	45.307	53.693	48.282	48.634	46.594	49.342	48.783	49.163	47.311	40.743	45.848	43.89	39.547	50.825	44.635	46.898	46.315	47.843	55.322	51.212	48.006	50.31	49.025	44.521	46.955	48.973	48.95	48.937	47.701	51.095	47.443	45.243	46.111	47.678	43.57	43.817	47.366	42.718	62.167	51.513	49.411	52.149	50.733	56.962	56.947	58.214	47.84	52.357
2120	37.398	45.028	53.785	48.362	48.915	46.686	49.363	48.794	48.981	47.469	40.788	45.809	43.859	39.511	50.82	44.6	46.941	46.557	47.663	55.456	51.231	48.01	50.146	49.178	44.334	46.99	49.153	48.897	49.088	47.647	51.031	47.605	45.244	46.199	47.716	43.722	43.856	47.351	42.957	62.171	51.444	49.471	52.219	50.704	57.002	57.03	58.002	48.583	52.553
2122	37.301	44.952	53.796	48.311	49	46.717	49.423	48.914	48.998	47.395	41.016	45.873	44.028	39.716	50.938	44.62	47.125	46.646	47.74	55.745	51.377	47.76	49.919	49.52	44.189	47.214	49.022	48.83	48.907	47.499	51.263	47.576	45.371	46.237	47.473	43.569	43.728	47.461	42.976	62.259	51.526	49.526	52.213	50.897	57.046	57.141	57.869	48.921	52.704
2124	37.528	45.187	53.756	48.46	48.9	46.639	49.476	49.081	48.971	47.401	41.058	45.871	43.741	39.762	50.804	44.379	47.312	46.52	47.914	55.922	51.146	47.783	50.047	49.455	44.216	47.276	48.86	49.041	48.99	47.299	51.399	47.76	45.306	46.169	47.63	43.472	43.542	47.39	42.706	62.405	51.761	49.39	52.273	50.963	57.243	56.847	57.698	48.516	52.535
2126	37.628	45.193	53.969	48.75	49.162	47.159	49.82	49.297	49.054	47.652	41.039	46.138	43.827	39.611	51.121	44.604	47.227	46.686	48.08	55.976	51.485	48.106	50.078	49.626	44.339	47.158	48.98	49.241	49.15	47.445	51.622	48.059	45.374	46.189	47.814	43.734	43.747	47.537	42.924	62.404	51.817	49.116	52.415	51.027	57.514	57.041	58.146	48.49	52.675
2128	37.689	45.282	53.761	48.358	48.984	47.201	49.847	49.026	49.008	47.577	40.971	46.011	43.845	39.608	51.312	44.811	47.368	46.823	47.95	55.892	51.617	47.914	50.233	49.661	44.822	47.191	48.926	49.007	48.994	47.595	51.439	48.103	45.315	46.413	47.827	44.067	43.918	47.432	43.181	62.195	51.559	49.197	52.321	50.902	57.115	57.03	58.473	48.515	52.643
2130	37.65	45.259	53.953	48.732	49.122	47.04	49.941	48.974	49.042	47.698	40.843	46.012	43.95	39.74	51.18	44.704	47.341	46.653	48.134	55.773	51.545	48.139	50.17	49.447	44.892	47.072	49.164	49.197	49.221	47.807	51.475	48.074	45.336	46.609	47.867	44.087	44.179	47.505	43.267	62.186	51.788	49.608	52.553	50.887	57.154	57.144	58.604	48.601	52.841
2132	37.627	45.254	54.091	48.63	49.043	47.223	50.004	49.11	49.015	47.891	40.847	45.986	44.206	39.935	51.276	44.684	47.381	46.69	48.066	55.87	51.529	48.246	50.099	49.398	44.779	47.034	49.13	49.361	49.229	47.718	51.452	47.971	45.34	46.657	47.821	44.018	44.461	47.412	43.27	62.37	52.033	50.075	52.416	51.206	57.448	57.118	58.707	48.613	52.943
2134	37.98	45.344	54.271	48.526	49.049	47.348	49.923	49.093	49.073	47.766	41.08	46.014	44.285	40.14	51.413	44.825	47.468	46.702	48.087	56.005	51.702	48.338	50.292	49.379	44.904	47.1	48.892	49.413	49.012	47.551	51.547	47.94	45.353	46.486	47.861	44.074	44.408	47.848	43.332	62.448	52.092	49.7	52.405	51.079	57.403	57.266	58.491	48.55	53.119
2136	37.982	45.392	53.944	48.456	49.143	47.125	49.572	49.032	48.83	47.29	41.204	45.914	44.218	40.153	51.259	44.722	47.264	46.73	47.992	55.805	51.516	47.832	50.482	49.755	44.984	47.127	48.609	49.055	49.04	47.666	51.474	47.844	45.337	46.26	47.4	44.079	44.366	47.593	42.936	62.666	51.833	49.512	52.448	50.965	57.338	57.339	58.205	48.637	52.886
2138	37.814	45.551	54.036	48.559	49.273	47.002	49.641	49.377	49.004	47.448	41.489	46.086	44.301	40.128	51.038	44.756	47.32	46.828	48.052	55.863	51.496	47.762	50.262	49.794	44.857	47.129	49.043	49.155	49.179	47.887	51.423	47.882	45.571	46.402	47.59	44.166	44.459	47.59	43.243	62.692	51.762	49.59	52.501	51.278	57.508	57.183	58.267	48.776	52.903
2140	37.768	45.53	54.227	48.753	49.283	47.14	49.751	49.341	49.055	47.505	41.643	45.95	44.401	39.698	50.944	44.95	47.307	47.007	48.095	55.648	51.722	47.955	50.253	49.559	44.829	47.237	49.111	49.332	49.255	47.786	51.41	47.808	45.572	46.398	48.035	43.934	44.325	47.644	43.428	62.665	51.816	49.64	52.423	51.097	57.411	57.214	58.294	48.597	52.894
2142	37.81	45.398	54.088	48.667	49.234	47.144	49.927	49.168	49.085	47.355	41.39	46.142	44.665	39.731	51.239	44.955	47.476	47.168	48.115	55.742	51.748	48.032	50.331	49.399	44.69	47.16	49.165	49.25	49.483	47.7	51.605	47.863	45.733	46.196	47.835	44.223	44.048	47.826	43.213	62.381	51.818	49.765	52.616	50.938	57.314	57.354	58.393	48.749	52.707
2144	37.806	45.573	54.13	48.48	49.241	46.942	49.678	49.269	49.101	47.298	41.129	46.121	44.411	39.643	51.168	44.978	47.498	47.072	48.197	55.84	51.649	47.894	50.24	49.411	44.474	47.173	49.107	49.046	49.463	47.626	51.403	47.933	45.387	46.258	47.81	43.98	43.81	47.479	42.88	62.562	51.937	49.462	52.586	50.949	57.322	57.009	58.283	48.661	52.59
2146	37.878	45.595	54.059	48.339	49.252	47.005	49.672	49.035	49.395	47.548	40.964	46.004	44.313	39.711	50.947	44.98	47.355	46.974	48.244	55.687	51.358	47.843	50.174	49.409	44.513	47.122	49.059	48.95	48.964	47.355	51.032	48.065	45.124	46.359	47.807	43.77	43.903	47.436	43.156	62.359	51.709	49.287	52.468	51.03	57.138	57.089	57.867	48.406	52.467
2148	37.96	45.653	53.737	48.382	49.063	47.197	49.556	49.085	49.222	47.367	40.808	45.902	44.198	39.758	51.066	44.971	47.307	47.288	47.98	55.534	51.353	48.03	50.133	49.346	44.563	47.235	48.985	48.924	48.969	47.369	50.746	47.934	45.061	46.289	47.523	43.616	44.067	47.266	43.03	62.305	51.63	49.539	52.178	51.023	56.847	57.064	57.984	48.192	52.641
2150	37.975	45.553	53.78	48.485	48.918	47.295	49.569	49.309	48.986	47.235	40.832	46.009	44.017	39.972	51.203	45.125	47.181	47.278	48.137	55.906	51.42	48.199	50.017	49.519	44.247	47.163	49.167	49.257	49.112	47.693	51.348	47.761	45.312	46.555	47.717	43.758	44.318	47.474	43.07	62.315	51.813	49.692	52.521	51.12	57.224	56.952	58.164	48.227	52.964
2152	37.961	45.347	53.914	48.587	48.942	47.214	49.662	49.24	49.005	47.542	40.983	45.694	44.025	39.987	51.178	44.745	47.053	46.819	48.071	55.894	51.356	48.15	49.996	49.508	43.988	47.39	49.211	49.068	49.285	47.694	51.618	47.943	45.697	46.621	47.883	44.013	44.319	47.553	43.225	62.276	51.756	49.565	52.51	51.157	57.293	56.78	58.001	48.303	52.833
2154	37.806	45.29	53.932	48.744	48.899	47.114	49.752	48.978	48.96	47.527	40.944	45.584	43.937	39.835	51.012	44.457	47.148	46.477	48.043	55.899	51.347	47.939	49.8	49.39	44.129	47.268	48.981	48.833	49.164	47.625	51.345	47.732	45.959	46.364	47.695	43.75	44.331	47.272	42.952	62.252	51.491	49.315	52.345	51.053	56.972	56.949	57.898	48.388	52.596
2156	37.531	45.063	53.782	48.483	48.735	46.868	49.583	48.835	48.844	47.534	40.854	45.562	43.814	39.763	50.905	44.605	46.952	46.366	47.877	55.623	51.066	48.045	49.642	49.224	44.352	46.978	48.916	48.892	49.208	47.417	51.32	47.564	45.753	46.235	47.672	44.018	43.906	47.236	42.583	61.809	51.441	49.452	52.52	50.896	57.028	56.983	57.89	48.618	52.514
2158	37.355	45.005	53.35	48.162	48.589	46.759	49.408	48.893	48.755	47.562	40.788	45.485	43.714	39.702	50.986	44.534	47.204	46.587	47.845	55.374	50.784	47.788	49.902	49.187	44.539	46.957	48.651	48.651	49.019	47.202	51.266	47.557	45.183	46.154	47.483	43.941	43.719	47.066	42.428	61.908	51.388	49.267	52.191	50.702	56.919	56.626	57.873	48.394	52.49
2160	37.286	45.051	53.375	48.085	48.589	46.854	49.296	48.697	48.868	47.501	40.804	45.509	43.856	39.59	50.998	44.293	47.196	46.443	47.743	55.518	50.92	47.916	50.131	49.138	44.624	46.841	48.679	48.543	48.773	47.18	50.958	47.878	44.971	46.291	47.32	43.646	43.832	47.128	42.5	61.873	51.31	49.443	51.922	50.661	56.872	56.759	57.615	48.09	52.124
2162	37.344	44.88	53.315	47.866	48.72	46.953	49.301	48.585	48.677	47.189	40.68	45.556	43.62	39.672	50.745	44.374	46.825	46.263	47.709	55.414	51.097	47.748	49.825	48.922	44.258	46.774	48.786	48.558	48.84	47.375	50.858	47.548	44.808	46.016	47.254	43.334	43.55	47.072	42.475	61.706	51.149	49.122	51.986	50.567	56.738	56.609	57.637	47.817	51.691
2164	37.434	44.872	53.237	47.76	48.562	46.728	49.151	48.453	48.486	46.928	40.626	45.333	43.546	39.503	50.514	44.258	46.842	46.132	47.699	55.289	50.988	47.57	49.658	48.826	44.09	46.82	48.361	48.482	48.62	47.206	50.805	47.222	44.857	45.619	47.046	43.005	43.352	47.015	42.629	61.739	51.109	48.949	51.815	50.265	56.585	56.44	57.717	47.946	51.699
2166	37.36	44.892	53.118	47.9	48.138	46.621	48.912	48.438	48.327	46.861	40.395	45.068	43.477	39.355	50.224	43.966	46.832	46.202	47.411	55.012	50.906	47.396	49.675	48.896	44.041	46.891	47.979	48.393	48.543	46.964	50.862	46.875	44.784	45.583	47.014	43.005	43.427	46.843	42.571	61.724	51.115	48.931	51.718	50.307	56.398	56.482	57.426	47.961	51.846
2168	37.123	44.862	53.271	47.946	48.05	46.445	48.97	48.483	48.243	46.887	40.13	45.29	43.358	39.236	49.947	44.036	46.668	46.407	47.449	54.976	50.723	47.251	49.327	48.946	43.771	46.75	48.06	48.412	48.539	46.786	50.479	46.905	44.713	45.498	46.788	43.081	43.248	46.721	42.313	61.423	50.998	48.88	51.627	50.248	56.361	56.401	57.162	47.827	52.04
2170	37.189	44.805	53.008	48.034	47.641	46.008	48.583	48.116	48.123	46.508	40.203	45.108	43.086	39.089	49.986	43.967	46.553	45.987	47.265	54.753	50.415	46.904	49.1	48.523	43.57	46.287	48.243	48.22	48.357	46.646	50.206	46.996	44.473	45.51	46.536	42.741	43.175	46.513	42.119	61.329	50.835	48.714	51.364	50.08	56.229	55.996	56.973	47.753	51.747
2172	36.933	44.743	52.586	47.842	47.641	45.98	48.462	47.929	48.156	46.282	40.309	44.734	43.153	39.029	50.289	43.626	46.556	45.934	46.969	54.544	50.705	46.836	49.206	48.205	43.443	46.223	48.134	48.231	48.512	46.577	50.347	46.907	44.519	45.664	46.44	42.493	43.07	46.531	41.928	61.363	50.659	48.749	51.414	50.095	56.198	55.838	57.353	47.838	51.291
2174	36.862	44.702	52.564	47.237	47.875	45.976	48.526	48.031	48.035	46.292	40.147	44.723	43.255	38.936	50.242	43.444	46.276	46.055	46.825	54.598	50.725	46.924	49.133	48.031	43.211	46.397	47.876	48.303	48.233	46.455	50.261	46.637	44.439	45.563	46.177	42.326	42.748	46.284	41.735	61.504	50.523	48.462	51.426	50.097	55.94	55.829	57.131	47.81	51.335
2176	36.694	44.388	52.335	47.158	47.785	45.906	48.223	47.839	47.64	46.183	39.782	44.487	42.979	38.779	49.609	43.248	46.042	45.78	46.706	54.343	50.415	46.86	48.895	47.885	42.953	46.033	47.563	48.019	48.128	46.134	49.844	46.205	44.212	45.337	46.024	42.31	42.757	46.112	41.576	61.216	50.5	48.291	50.967	49.971	55.787	55.805	56.721	47.488	51.764
2178	36.516	44.127	52.309	47.281	47.763	45.794	48.271	47.726	47.667	46.058	39.901	44.497	42.773	38.743	49.446	43.174	46.117	45.786	46.762	54.219	50.33	46.571	48.713	48.036	42.988	45.926	47.515	47.874	48.201	46.075	49.759	46.112	44.011	45.163	46.343	42.352	43.073	46.19	41.495	60.986	50.453	48.385	50.836	49.567	55.668	55.668	56.66	47.178	51.597
2180	36.754	44.027	52.208	47.104	47.594	45.992	48.515	47.723	47.378	46.05	40.026	44.582	42.656	38.605	49.45	43.13	45.945	45.901	46.689	54.306	50.304	46.462	48.635	48.098	43.053	45.825	47.525	47.631	48.011	46.362	49.841	46.045	43.953	45.124	46.291	42.166	42.408	46.228	41.433	60.999	50.175	48.369	50.985	49.361	55.435	55.512	56.808	47.215	51.033
2182	36.753	44.039	52.031	47.096	47.438	45.776	48.351	47.431	47.193	45.752	39.734	44.272	42.421	38.262	49.378	42.953	45.852	45.941	46.511	54.202	50.038	46.441	48.573	48.095	43.087	45.704	47.342	47.5	47.702	46.583	49.669	46.078	44.056	44.955	46.012	42.127	42.238	45.939	41.074	60.814	50.147	48.391	50.81	49.402	55.445	55.522	56.885	47.064	50.965
2184	36.602	43.857	51.939	46.928	47.061	45.527	48.102	47.121	47.19	45.519	39.716	43.832	42.274	38.175	48.968	42.762	45.81	45.682	46.475	53.946	49.528	46.22	48.527	47.892	43.139	45.995	47.158	47.451	47.518	46.399	49.647	45.868	43.991	44.701	45.756	41.975	42.4	45.693	40.825	60.732	50.035	48.203	50.793	49.196	55.442	55.376	56.694	46.637	50.96
2186	36.239	43.501	51.844	46.699	46.74	45.245	48.08	46.912	46.987	45.493	39.502	43.499	42.129	38.094	48.683	42.627	45.588	45.299	46.491	53.736	49.467	46.231	48.212	47.633	42.841	46.048	47.263	47.35	47.407	45.943	49.423	45.549	43.651	44.443	45.569	41.662	42.071	45.724	40.552	60.559	50.044	47.935	50.66	49.099	55.235	55.157	56.294	46.209	50.814
2188	36.137	43.454	51.616	46.377	46.523	45.075	47.711	46.747	47.042	45.242	39.277	43.328	41.856	37.922	48.797	42.363	45.404	45.157	46.118	53.477	49.521	46.016	47.909	47.501	42.522	45.677	47.077	47.181	47.318	45.604	49.311	45.251	43.287	44.282	45.59	41.377	41.765	45.539	40.371	60.31	49.925	47.831	50.44	48.953	55.094	54.9	56.011	46.17	50.584
2190	36.205	43.637	51.541	46.068	46.208	45.007	47.552	46.591	47.236	44.955	39.106	43.27	41.673	37.866	48.426	42.225	45.24	45.039	45.799	53.163	49.41	45.908	48.097	47.48	42.651	45.583	46.998	46.839	47.28	45.542	49.118	45.201	43.207	44.298	45.543	41.158	41.673	45.23	40.379	60.232	49.699	47.689	50.132	48.434	54.921	54.909	55.937	46.321	50.354
2192	36.12	43.718	51.685	45.94	46.57	44.861	47.59	46.515	47.006	45.074	39.168	43.316	41.784	38.02	48.28	42.013	45.143	44.878	45.855	53.354	49.428	45.866	47.974	47.253	42.675	45.682	46.966	46.636	47.116	45.603	48.965	45.222	43.214	44.199	45.348	41.112	41.578	45.281	40.417	60.116	49.881	47.598	50.103	48.488	54.991	54.993	56.244	46.743	50.302
2194	35.768	43.602	51.357	45.631	46.479	44.628	47.365	46.199	46.575	44.933	38.874	43.172	41.512	37.623	48.124	41.786	45.027	44.602	45.733	53.173	49.335	45.551	47.662	46.96	42.65	45.236	46.574	46.477	46.83	45.153	48.696	44.976	42.971	43.998	45.027	40.816	41.349	45.184	39.829	60.026	49.853	47.456	49.971	48.574	54.69	54.684	55.893	46.605	50.157
2196	35.784	43.544	51.02	45.607	46.12	44.562	47.097	46.146	46.277	44.583	38.615	43.02	41.178	37.22	47.94	41.464	44.936	44.389	45.414	52.878	49.213	45.486	47.515	46.933	42.299	44.986	46.545	46.368	46.703	44.882	48.661	44.713	42.933	43.87	44.904	40.663	41.228	45.012	39.475	60.032	49.437	47.303	49.812	48.49	54.457	54.436	55.42	46.129	49.978
2198	35.679	43.284	50.767	45.655	46.261	44.431	46.918	45.975	46.19	44.497	38.441	42.918	40.934	37.19	47.829	41.316	44.863	44.437	45.269	52.853	49.12	45.496	47.423	46.602	41.863	45.063	46.401	46.478	46.617	44.859	48.578	44.628	42.983	43.924	44.658	40.621	41.098	44.909	39.31	59.682	49.127	47.162	49.907	48.432	54.409	54.203	55.429	46.031	49.909
2200	35.803	43.162	50.541	45.479	46.197	44.314	46.754	45.743	45.957	44.246	38.15	42.711	40.819	37.228	47.584	41.437	44.67	44.637	45.094	52.737	49.08	45.338	47.342	46.345	41.855	44.919	46.02	46.187	46.4	44.596	48.431	44.351	42.602	43.798	44.287	40.511	41.028	44.681	39.119	59.36	48.897	46.964	49.86	48.154	54.017	53.887	55.353	45.835	49.667
2202	35.802	42.999	50.264	45.403	46.013	44.234	46.506	45.625	45.675	43.868	38.005	42.419	40.759	37.074	47.522	41.207	44.53	44.446	44.677	52.749	48.771	45.087	47.266	46.266	41.882	44.897	45.941	45.902	46.198	44.595	48.103	44.025	42.246	43.382	44.051	40.453	40.911	44.443	38.794	59.272	48.839	46.752	49.329	47.928	53.828	53.832	55.161	45.606	49.344
2204	35.539	42.659	50.206	45.401	45.701	44.052	46.511	45.459	45.465	43.9	38.094	42.231	40.532	36.978	47.336	40.907	44.482	44.417	44.49	52.63	48.698	44.881	47.183	46.274	41.943	44.894	46.115	45.759	46.215	44.939	48.063	43.962	42.262	43.265	44.038	40.242	40.634	44.179	38.597	59.373	49.086	46.79	49.189	47.817	53.816	53.833	55.005	45.477	49.265
2206	35.432	42.868	50.474	45.273	45.539	43.882	46.443	45.32	45.669	43.999	37.845	41.938	40.191	36.767	47.088	40.878	44.331	44.288	44.314	52.335	48.706	44.946	47.085	46.058	41.755	44.939	46.059	45.75	46.157	44.95	47.871	43.726	42.15	43.267	44.262	39.931	40.439	43.921	38.78	59.377	49.012	46.759	49.419	47.729	53.739	53.82	54.868	45.463	49.444
2208	35.339	42.892	50.384	44.97	45.503	43.74	46.515	45.34	45.741	43.815	37.638	41.864	40.114	36.706	46.935	40.908	44.217	44.124	44.406	52.401	48.515	45.019	47.083	46.022	41.485	44.856	46.07	45.737	45.976	44.94	47.813	43.604	42.29	43.16	44.211	40.005	40.426	44.042	38.901	59.277	48.655	46.521	49.214	47.723	53.751	53.741	54.703	45.438	49.236
2210	35.326	42.763	50.02	44.692	45.602	43.759	46.618	45.353	45.794	43.753	37.837	41.944	40.092	36.79	46.663	40.727	44.057	44.112	44.707	52.442	48.546	44.967	46.972	46.039	41.575	44.616	46.091	45.678	45.932	44.881	48.007	43.774	42.317	43.044	44.251	40.05	40.509	44.227	38.93	59.132	48.842	46.551	49.375	47.599	53.776	53.659	54.75	45.261	49.02
2212	35.425	42.831	50.037	44.82	45.792	43.962	46.43	45.314	45.871	43.824	38.123	42.029	40.204	36.884	46.788	40.71	44.037	43.951	44.764	52.425	48.615	44.921	47.144	46.166	41.682	44.55	45.967	45.925	46.132	44.838	48.058	43.869	42.026	42.963	44.383	39.901	40.447	44.181	38.852	59.192	48.995	46.445	49.514	47.696	53.675	53.898	54.857	45.385	48.947
2214	35.288	42.835	50.139	44.987	45.719	44.036	46.412	45.198	45.545	43.759	37.931	42.032	40.315	36.549	46.978	40.599	44.189	43.955	44.831	52.365	48.678	44.92	47.242	46.255	41.429	44.357	45.944	45.99	46.171	44.652	48.003	44.076	41.995	43.021	44.134	39.946	40.589	44.194	38.71	59.235	48.742	46.508	49.276	47.835	53.563	53.998	54.825	45.698	48.913
2216	35.156	42.773	49.996	44.907	45.733	44.087	46.375	45.326	45.643	43.765	37.662	41.954	40.029	36.461	46.928	40.387	44.202	44.037	44.871	52.237	48.597	44.712	47.1	46.367	41.414	44.989	45.943	45.841	46.15	44.716	47.982	44.092	42.026	43.343	44.132	40.103	40.833	44.433	38.659	59.26	48.602	46.712	49.1	47.761	53.551	53.737	54.638	45.605	49.425
2218	35.43	42.835	50.16	45.004	45.987	44.145	46.403	45.36	45.92	43.947	37.928	42.136	40.071	36.811	47.131	40.581	44.447	44.221	44.827	52.51	48.829	44.62	46.919	46.626	41.777	45.18	45.876	45.873	46.407	45.054	48.252	43.971	41.989	43.473	44.367	40.38	40.973	44.634	38.857	59.471	48.715	47.004	49.391	48.026	53.582	53.671	54.782	45.433	49.628
2220	35.525	42.89	50.066	45.265	46.029	44.094	46.579	45.107	45.684	43.864	38.08	42.18	40.187	36.859	47.055	40.612	44.472	44.171	44.521	52.5	48.853	44.846	46.871	46.5	42.167	44.595	46.06	45.782	46.272	44.901	48.415	44.091	41.953	43.299	44.355	40.339	40.877	44.72	38.843	59.342	48.824	47.138	49.421	48.005	53.631	53.779	54.856	45.335	49.334
2222	35.364	42.868	50.105	45.498	45.974	44.198	46.777	45.046	45.746	43.797	38.023	42.131	40.256	36.825	47.03	40.658	44.335	43.927	44.388	52.253	48.762	45.336	47.011	46.11	42.11	44.613	46.381	45.802	46.05	44.942	48.348	44.208	42.339	43.173	44.22	40.299	40.801	44.705	39.026	59.207	49.044	46.853	49.323	48.053	53.874	53.819	55.127	45.305	49.508
2224	35.314	42.979	50.493	45.477	46.094	44.246	46.812	45.266	46.08	44.047	38.059	42.276	40.383	36.91	47.279	40.729	44.447	43.797	44.558	52.211	48.743	45.43	47.039	45.818	41.873	44.512	46.286	45.973	46.169	45.196	48.379	44.284	42.492	43.395	44.362	40.387	40.818	44.816	38.921	59.314	49.132	46.849	49.537	48.15	54.086	54.065	55.321	45.646	49.63
2226	35.587	42.91	50.491	45.003	45.935	43.976	46.527	45.828	45.926	44.229	38.199	42.217	40.549	36.967	47.137	40.744	44.618	43.874	44.665	52.274	48.658	45.019	47.222	45.867	41.726	44.492	46.208	45.792	46.244	44.99	48.342	44.15	42.439	43.568	44.425	40.378	40.828	44.818	38.607	59.31	48.812	46.854	49.547	47.886	53.887	53.966	55.014	45.744	49.632
2228	36.017	42.729	50.349	44.798	45.691	44.034	46.385	45.622	45.641	44.045	38.072	42.092	40.588	36.777	46.855	40.641	44.617	43.907	44.595	52.515	48.764	44.872	47.364	46.085	41.57	44.87	46.325	45.737	46.379	44.604	48.245	43.852	42.479	43.376	44.456	40.478	40.894	44.641	38.552	59.161	48.92	46.939	49.199	47.84	53.751	53.8	54.85	45.366	49.52
2230	35.866	42.641	50.293	45.006	45.607	44.179	46.526	45.226	45.511	43.856	38.092	42.072	40.387	36.766	46.688	40.587	44.457	43.999	44.535	52.683	48.773	45.008	47.287	45.97	41.474	45.125	46.278	45.619	46.388	44.685	48.165	43.989	42.418	43.251	44.405	40.532	40.92	44.717	38.596	59.222	48.987	47.18	49.316	47.983	53.504	54.132	54.79	45.386	49.501
2232	35.787	42.683	50.258	45.228	45.777	44.16	46.689	45.408	45.913	43.649	38.223	42.058	40.353	36.71	46.787	40.721	44.473	44.044	44.685	52.706	48.704	45.041	47.234	46.237	41.498	44.965	46.094	45.783	46.298	45.233	48.095	44.185	42.574	43.419	44.323	40.558	41.024	44.945	38.825	59.359	48.943	47.147	49.7	48.09	53.444	54.12	54.984	45.614	49.556
2234	35.699	43.063	50.337	45.108	46.225	44.09	46.713	45.448	46.172	43.649	38.021	41.892	40.239	36.721	47.12	40.529	44.357	43.915	44.629	52.564	48.726	44.941	47.095	46.196	41.729	44.73	46.069	46.32	46.191	45.473	48.189	43.721	42.741	43.427	44.339	40.486	40.983	45.002	38.948	59.262	48.819	47.193	49.536	48.326	53.611	53.734	54.966	45.52	49.683
2236	35.51	43.041	50.315	45.084	46.371	44.179	46.714	45.746	45.737	44.147	38.102	41.966	40.062	36.866	47.356	40.335	44.553	43.985	44.491	52.557	48.861	44.928	47.157	46.045	41.797	44.796	46.225	46.423	46.34	45.23	48.412	43.683	42.631	43.365	44.414	40.596	40.977	44.852	38.993	59.459	48.674	47.181	49.532	48.552	53.875	53.904	54.66	45.521	49.819
2238	35.535	42.875	50.4	45.341	46.112	44.194	46.71	45.796	45.773	44.518	38.193	41.862	39.919	36.829	47.354	40.595	44.634	43.999	44.508	52.799	48.714	45.201	47.192	46.116	41.708	44.753	46.293	46.096	46.363	45.08	48.617	43.996	42.445	43.168	44.531	40.593	41.004	44.677	39.047	59.401	48.499	47.041	49.302	48.428	53.961	54.14	54.718	45.379	49.797
2240	35.597	42.898	50.664	45.328	46.173	44.135	46.655	45.453	46.122	44.547	38.147	41.942	40.117	36.827	47.323	41.149	44.547	44.192	44.797	52.651	48.659	45.315	47.208	45.941	41.73	44.401	46.19	45.969	46.422	45.274	48.795	44.4	42.33	43.164	44.597	40.524	41.261	44.892	38.887	59.25	48.852	47.07	49.147	48.144	53.977	54.232	55.039	45.242	49.821
2242	35.703	42.868	50.451	45.076	46.256	44.237	46.696	45.478	46.09	44.24	38.006	42.167	40.574	36.935	47.207	41.167	44.375	44.092	44.936	52.503	48.844	45.141	47.015	46.094	41.522	44.37	46.086	46.067	46.496	45.24	48.791	44.553	42.283	43.534	44.543	40.425	41.302	45.011	38.585	59.361	49.33	47.126	49.341	47.967	54.238	54.362	55.016	45.722	49.83
2244	35.656	42.893	50.248	44.908	46.194	43.99	46.606	45.268	45.812	44.107	37.963	42.114	40.539	36.709	46.97	40.665	44.115	43.882	44.648	52.502	48.695	45.02	46.912	46.21	41.202	44.436	46.017	46.101	46.503	45.098	48.607	44.229	42.443	43.32	44.195	40.321	41.016	44.905	38.608	59.269	49.154	46.82	49.311	48.21	54.171	53.87	54.928	45.663	49.666
2246	35.609	43.164	50.502	45.15	46.166	44.047	46.673	45.112	45.681	44.019	37.985	42.109	40.349	36.362	46.989	40.607	44.467	44.071	44.474	52.421	48.67	45.07	46.839	46.206	41.33	44.564	46.053	46.117	46.594	45.196	48.318	44.195	42.348	43.044	44.02	40.273	40.898	44.899	38.825	59.469	49.124	46.661	49.544	48.376	53.907	53.41	55.014	45.293	49.66
2248	35.677	43.334	50.598	45.362	46.194	44.013	46.577	45.169	45.727	43.917	38.031	41.969	40.232	36.434	47.121	40.654	44.71	43.906	44.679	52.51	48.642	45.029	46.763	46.316	41.7	44.501	46.047	46.084	46.408	45.179	48.324	44.1	42.05	42.965	44.268	40.312	40.887	44.687	39.042	59.513	49.198	46.755	49.712	48.139	54.14	53.613	54.848	45.211	49.696
2250	35.999	43.284	50.441	45.323	46.271	43.973	46.573	45.138	45.87	44.208	37.883	41.926	39.922	36.666	47.198	40.811	44.525	43.891	44.95	52.369	48.679	45.131	47.263	46.352	42.059	44.24	46.392	46.076	46.281	45.242	48.576	44.317	42.245	42.932	44.523	40.728	41.31	44.819	39.234	59.387	49.019	46.68	49.419	47.802	54.336	53.825	54.891	45.273	49.729
2252	36.026	43.112	50.473	45.175	46.248	44.297	46.555	44.963	45.852	44.177	37.832	41.796	40.417	36.311	47.196	40.908	44.571	44.003	44.955	52.265	48.496	45.152	47.623	46.346	41.797	44.366	46.299	46.191	46.454	45.162	48.308	44.561	42.318	43.176	44.459	41.19	41.417	44.743	39.222	59.413	48.816	46.782	49.323	47.932	53.877	53.967	55.234	45.397	49.599
2254	35.869	43.101	50.591	45.421	46.466	44.476	46.636	45.149	45.905	43.971	37.867	42.082	40.703	36.231	47.27	40.8	44.661	43.942	44.945	52.618	48.457	45.003	47.572	46.407	41.683	44.735	46.271	46.137	46.625	44.806	48.293	44.478	42.319	43.59	44.352	41.088	41.145	44.774	39.072	59.535	48.958	46.783	49.511	48.175	53.635	54.16	55.127	45.569	49.729
2256	35.611	42.791	50.699	45.385	46.519	44.259	46.895	45.419	45.701	43.859	37.883	42.159	40.432	36.625	47.238	40.957	44.545	44.112	44.783	52.779	48.627	45.095	47.525	46.384	41.963	44.601	46.53	46.227	46.596	44.625	48.736	44.289	42.564	43.509	44.317	40.783	41.172	45.1	38.995	59.536	49.111	46.802	49.608	48.144	54.028	54.231	55.064	45.673	50.204
2258	35.636	42.633	50.764	45.196	46.464	44.343	46.755	45.247	45.419	43.701	38.213	41.881	40.33	36.537	47.132	41.148	44.5	44.156	44.719	52.617	48.534	45.055	47.443	46.237	41.893	44.431	46.36	46.238	46.625	44.963	48.622	44.539	42.568	43.379	44.394	40.947	41.237	45.064	39.065	59.494	49.071	47.282	49.805	48.358	53.978	54.35	55.205	45.577	50.075
2260	36.158	42.835	50.339	45.298	46.317	44.487	46.759	45.405	45.94	43.77	38.286	42.233	40.393	36.46	47.318	40.84	44.73	43.837	45.04	52.47	48.607	45.245	47.312	46.383	41.592	44.81	46.176	46.412	46.594	44.794	48.452	44.619	42.711	43.125	44.553	41.237	41.362	44.915	39.371	59.362	49.047	47.374	49.77	48.315	54.172	54.192	55.334	45.646	49.915
2262	36.249	43.192	50.389	45.142	46.377	44.168	46.662	45.417	46.145	44.123	38.241	42.287	40.548	36.729	47.335	41.1	44.838	43.799	45.197	52.61	48.71	45.394	47.096	46.36	41.706	45.122	46.301	46.243	46.687	44.914	48.7	44.629	42.674	43.406	44.624	41.227	41.585	45.211	39.58	59.42	48.971	46.97	49.68	48.094	54.309	54.081	55.544	45.86	49.98
2264	35.986	43.453	50.645	45.226	46.879	44.168	46.876	45.722	46.09	44.506	38.503	42.387	40.796	37.257	47.739	41.442	45.047	44.173	45.07	53.003	49.004	45.297	47.505	46.597	42.218	45.129	46.661	46.148	46.955	45.318	48.999	44.881	42.939	43.752	44.777	41.287	41.599	45.257	39.637	59.832	49.312	47.401	49.733	48.729	54.126	54.311	55.871	46.155	49.964
2266	35.785	43.347	50.537	45.502	46.703	43.927	46.995	45.607	46.185	44.347	38.316	42.312	40.8	37.674	47.85	41.153	44.886	44.085	45.196	52.782	48.91	44.938	47.702	46.464	42.163	44.771	46.731	46.27	46.961	45.245	48.813	44.737	43.392	43.468	44.858	41.062	41.278	45.103	39.107	59.741	49.213	47.46	49.834	48.577	54.314	54.267	55.599	46.252	49.716
2268	35.645	43.329	50.613	45.534	46.755	43.512	46.824	45.111	46.169	44.225	38.484	42.392	40.69	37.164	47.578	40.782	44.669	43.812	45.25	52.533	48.549	44.657	47.526	46.173	41.673	44.69	46.589	46.191	46.788	44.864	48.687	44.241	43.083	43.039	44.786	40.615	40.736	45.177	38.747	59.429	49.113	47.187	49.508	48.565	54.226	54.143	55.174	45.865	49.678
2270	35.744	43.353	50.995	45.824	46.774	43.891	46.921	45.488	45.884	44.52	38.72	42.517	41.035	36.858	47.725	40.97	44.559	44	44.991	52.763	48.81	44.925	47.588	46.38	42.006	44.839	46.458	46.387	46.814	44.976	48.938	44.476	42.695	42.963	44.808	40.404	41.337	45.248	39.413	59.798	48.998	47.385	49.545	48.747	54.262	54.29	55.421	45.554	49.851
2272	36.157	43.32	50.988	46.258	46.465	44.572	46.809	45.792	45.656	44.498	38.383	42.34	40.667	36.774	47.739	41.308	44.769	43.764	44.864	52.871	48.829	44.864	47.727	46.51	42.071	45.197	46.516	46.421	46.825	44.847	48.666	44.934	42.668	43.439	44.838	40.729	41.594	45.074	39.626	60.001	49.077	47.403	49.938	48.436	54.028	54.151	55.407	45.439	50.069
2274	36.15	42.829	50.821	45.812	46.042	44.944	46.711	45.442	45.75	44.321	38.082	42.212	40.647	36.828	47.367	40.8	44.92	43.999	45.164	52.863	48.476	44.653	47.729	46.396	41.862	45.005	46.386	46.526	46.59	44.36	48.606	44.858	42.735	43.271	44.629	40.609	41.26	44.959	39.381	59.92	49.207	47.185	49.8	48.261	53.98	54.299	55.367	45.742	50.019
2276	35.888	42.528	50.59	45.62	46.312	44.81	46.888	45.622	45.948	44.309	38.301	42.529	40.692	37.046	47.35	40.611	44.901	44.002	45.512	53.037	48.384	45.04	47.572	46.649	41.843	44.476	46.313	46.212	46.458	44.754	48.694	44.587	42.784	43.323	44.497	40.939	41.126	45.071	39.106	59.686	48.971	47.036	49.618	48.297	54.04	54.247	55.391	46.178	50.008
2278	35.905	42.886	50.819	45.833	46.8	44.834	47.148	45.663	45.895	44.229	38.46	42.546	40.413	36.887	47.353	41.312	45.02	43.812	45.166	52.821	48.357	45.849	47.351	46.289	41.659	44.484	46.457	46.062	46.581	44.678	48.768	44.627	42.821	43.357	44.746	41.624	41.423	45.305	39.078	59.884	48.962	47.138	49.803	48.023	54.203	53.957	55.307	46.139	50.225
2280	36.024	42.839	50.886	45.674	46.666	44.634	47.466	45.287	45.623	44.353	38.373	42.455	40.731	36.725	47.506	41.285	44.912	43.587	45.011	52.683	48.681	45.763	47.429	46.479	41.479	45.296	46.538	46.266	46.352	45.098	48.893	44.42	42.457	42.935	44.581	41.569	41.764	44.987	39.467	60.322	48.943	47.379	49.474	48.047	54.575	54.063	55.461	45.996	50.389
2282	35.983	42.862	50.674	45.559	46.893	44.211	47.256	45.086	45.701	44.708	38.334	42.746	41.467	37.065	47.692	41.437	44.553	43.563	45.36	52.747	48.602	44.82	47.021	46.753	41.259	44.895	46.671	46.318	46.188	45.508	48.538	44.87	42.361	42.929	44.427	41.053	41.623	44.775	40.001	59.945	49.249	47.07	48.952	48.366	54.653	54.072	55.455	46.178	50.239
2284	35.839	43.374	50.708	45.663	46.541	44.395	46.967	45.618	45.838	44.453	38.529	42.348	41.155	37.004	47.518	41.522	44.467	43.681	45.245	52.479	48.649	44.142	47.044	46.348	41.234	44.307	46.473	46.154	46.269	44.999	48.335	44.425	42.586	43.083	44.727	41.043	41.237	45.038	39.604	59.704	49.386	46.86	49.325	48.6	54.642	53.762	55.287	46.087	50.264
2286	35.873	42.975	50.237	45.522	46.592	44.466	46.758	45.468	45.569	44.415	38.441	42.127	40.58	36.419	47.01	41.158	44.606	44.418	45.192	52.522	48.431	44.794	47.602	46.451	41.588	44.433	46.451	45.834	46.553	44.816	48.557	44.208	42.405	42.993	44.63	40.859	41.132	45.121	39.124	59.756	49.348	46.754	49.501	48.534	54.268	53.783	55.567	45.856	50.304
2288	35.997	42.826	50.197	45.37	46.807	44.286	46.883	45.162	45.71	44.288	38.168	42.078	40.521	36.108	47.068	40.914	44.473	44.943	45.277	53.028	48.582	45.453	47.779	46.388	41.475	44.653	46.84	45.555	46.762	44.857	48.796	44.523	42.332	43.383	44.652	40.516	41.217	44.888	38.825	59.748	49.271	47.064	50.044	48.255	53.667	54.465	55.379	45.83	49.934
2290	35.94	43.206	50.362	45.547	46.39	44.33	47.145	45.595	45.9	44.099	38.282	42.239	40.446	36.409	47.398	40.66	44.575	44.424	45.255	53.113	48.79	45.557	47.256	46.286	41.418	44.751	46.793	45.396	46.921	44.924	49.213	44.754	42.497	43.694	44.996	40.678	40.925	45.113	38.854	59.683	49.216	47.267	50.105	48.354	53.467	54.851	55.11	45.606	49.927
2292	36.017	43.112	50.175	45.881	46.616	44.326	46.907	45.471	45.552	44.252	38.61	42.334	40.467	36.244	47.817	40.772	44.739	43.625	44.906	52.904	49.037	45.007	46.691	46.162	41.64	45.048	46.41	45.82	46.757	44.582	49.021	44.546	42.215	42.86	44.659	40.884	41.022	45.307	38.898	59.61	49.278	46.922	49.696	48.49	53.514	54.279	55.401	45.773	50.162
2294	35.606	43.142	50.954	45.476	46.496	44.291	46.751	45.13	45.634	43.987	38.706	42.079	40.431	36.412	47.89	40.939	44.413	43.607	44.858	52.431	49.157	44.65	46.753	46.11	41.638	45.024	46.261	46.157	46.387	44.536	48.795	44.437	42.085	42.321	44.094	41.03	41.36	45.146	39.009	59.777	48.996	47.023	49.233	48.157	54.126	54.072	55.882	45.842	49.895
2296	36.054	43.018	50.702	45.401	45.765	44.066	46.997	44.683	45.3	43.932	38.737	41.759	40.342	36.972	47.351	40.805	44.329	43.38	44.747	52.237	48.509	44.716	46.329	46.084	41.269	44.743	46.801	46.368	46.486	44.699	48.622	44.641	41.99	42.459	44.055	40.713	41.258	44.633	39.214	59.414	48.898	46.754	49.054	48.218	54.062	54.285	55.411	45.834	49.93
2298	36.628	42.879	50.136	45.776	46.06	43.88	46.823	44.717	45.267	44.252	38.429	42.002	40.373	36.881	47.184	40.612	44.199	43.855	44.856	52.441	48.696	44.595	46.411	45.918	40.837	44.609	47.154	46.76	46.427	44.715	48.455	44.428	42.438	42.763	44.313	40.787	41.1	45.259	39.02	59.359	48.988	46.558	49.254	48.723	54.803	54.475	55.345	46.156	50.137
2300	36.28	43.108	49.9	45.705	46.475	43.401	46.718	45.016	45.238	44.161	38.232	41.989	40.283	36.637	46.971	39.967	44.294	43.606	45.166	52.523	48.275	44.577	47.491	45.677	40.861	44.427	46.597	46.349	46.735	44.834	48.849	44.044	42.496	43.011	43.742	40.983	40.712	44.915	38.857	59.203	48.561	46.778	49.662	48.582	54.556	54.449	54.921	46.045	49.794
2302	36.164	42.763	50.619	45.55	46.476	43.453	46.555	44.71	45.037	44.172	37.846	41.557	39.86	36.705	46.97	40.554	44.909	43.712	45.114	52.262	47.782	44.697	48.075	46.37	41.544	44.485	46.229	45.928	46.392	44.849	48.483	43.974	42.238	42.68	43.581	40.826	40.906	44.443	38.304	59.868	48.631	46.725	49.509	48.019	54.257	54.009	54.77	45.615	49.613
2304	35.653	42.72	50.868	45.21	46.635	44.118	46.36	44.539	45.527	44.173	38.196	41.636	39.847	36.942	46.983	40.682	44.769	43.605	44.969	52.161	48.099	44.716	47.058	46.555	42.609	44.488	45.92	46.16	46.223	45.117	48.366	44.009	42.334	43.042	44.463	40.803	41.061	44.402	37.763	60.058	49.287	46.667	49.525	47.94	54.249	54.125	55.537	45.771	49.74
2306	35.81	43.398	50.498	45.359	45.884	44.361	46.537	44.588	46.041	44.054	38.757	42.123	40.777	36.747	47.147	40.202	44.543	43.489	45.144	52.009	48.572	44.383	46.49	46.063	42.094	44.091	45.758	45.985	46.261	44.746	48.409	43.667	42.491	43.137	44.482	40.595	41.284	45.054	38.909	59.576	49.151	46.801	49.532	48.434	54.207	54.241	55.672	45.534	50.254
2308	36.223	43.418	50.349	45.614	45.61	43.821	46.478	44.949	45.952	43.867	38.673	42.247	40.972	36.59	47.066	40.113	44.527	43.442	45.112	52.403	48.557	44.827	46.718	45.983	41.486	44.266	45.815	46.057	46.135	44.315	48.11	43.972	42.262	42.637	44.065	41.005	41.56	45.186	39.676	59.466	49.141	47.109	49.687	48.471	53.99	53.96	54.919	45.548	50.5
2310	35.644	43.292	50.049	45.512	46.116	44.028	46.95	44.747	45.681	43.983	38.267	41.842	40.61	36.696	47.058	40.439	44.1	43.087	44.752	52.384	48.111	44.604	46.346	45.633	41.438	44.78	46.446	46.109	46.099	44.702	48.458	44.162	42.116	43.099	43.671	41.03	40.853	44.696	39.352	59.152	49.083	47.17	49.498	48.171	53.857	54.299	55.108	45.863	50.351
2312	35.546	43.256	49.886	45.119	46.066	43.895	47.446	44.773	45.43	43.873	38	42.034	40.033	36.858	46.559	40.501	44.363	43.621	44.329	52.051	47.747	44.154	46.33	45.918	41.719	45.099	46.496	46.097	46.034	44.408	48.475	44.2	41.875	42.659	43.174	40.439	40.482	44.868	38.618	59.485	48.834	47.027	49.236	47.848	53.784	53.977	55.072	45.903	50.151
2314	35.104	42.807	49.69	44.836	45.968	44.141	47.068	44.772	45	44.087	38.004	41.875	39.989	36.49	46.212	40.26	44.68	43.568	44.776	52.271	48.252	44.24	47.043	46.559	41.803	44.976	45.62	45.901	46.094	44.476	48.362	44.215	41.899	42.369	44.006	40.105	40.18	45.099	38.888	59.572	49.121	46.468	49.221	47.706	53.991	53.458	54.926	46.077	49.991
2316	35.436	43.091	50.3	44.952	46.376	44.438	46.794	44.894	45.272	44.2	37.895	41.771	39.882	36.659	46.65	40.236	44.459	43.449	44.953	52.573	48.262	44.27	46.978	45.876	40.925	45.45	45.579	46.299	46.211	44.864	48.254	44.105	42.262	42.664	44.466	40.13	40.53	45.21	38.814	59.382	48.889	46.425	49.373	48.304	54.413	53.96	55.316	45.76	50.197
2318	35.661	42.861	50.098	44.882	45.511	43.524	46.797	44.828	45.362	44.001	38.116	41.797	39.531	36.081	46.697	39.8	44.837	43.932	44.759	51.839	48.221	44.237	47.037	45.596	41.168	45.399	45.887	46.105	46.185	44.481	48.011	43.469	42.317	42.85	43.822	39.878	40.335	45.045	38.269	59.092	48.659	46.214	49.085	48.393	53.838	53.477	55.125	45.163	49.564
2320	35.978	42.448	49.813	45.299	45.633	43.643	46.79	44.644	45.533	43.867	38.493	41.788	40.673	36.109	46.979	40.296	44.657	43.953	44.746	52.032	48.22	44.478	47.066	45.75	41.025	44.56	46.334	45.47	46.529	44.426	48.297	43.631	42.463	42.658	43.657	40.066	40.186	44.636	38.021	58.962	48.26	46.879	49.049	48.417	53.688	52.879	55.645	45.422	49.561
2322	35.704	42.451	49.957	45.465	46.501	43.687	46.678	44.415	45.409	43.709	38.09	42.12	40.963	36.382	46.903	40.044	44.438	43.281	44.786	51.956	48.154	44.512	46.971	45.644	41.148	44.372	46.22	45.429	46.618	44.249	47.846	43.682	42.673	42.436	43.945	40.452	41.018	44.548	38.348	59.52	48.252	47.1	49.195	48.584	53.628	53.018	55.451	45.81	49.513
2324	35.618	42.685	49.826	45.245	45.688	43.588	45.712	44.245	44.717	43.748	38.216	41.568	40.49	36.544	46.856	40.024	44.42	42.632	44.57	51.847	47.82	44.73	46.041	45.342	40.712	44.624	46.431	45.663	46.325	44.132	47.515	43.465	42.139	41.898	43.693	40.579	40.851	44.512	38.983	59.841	48.408	46.879	48.982	48.276	53.422	53.856	54.838	45.769	49.387
2326	35.432	42.552	49.635	45.454	45.534	43.715	46.102	44.414	44.521	43.099	37.9	41.052	39.779	36.321	46.432	39.74	44.324	43.037	44.469	51.738	47.894	43.896	46.064	45.266	41.169	44.68	46.195	45.767	46.171	43.675	47.902	43.043	41.283	42.037	43.391	40.521	40.203	44.636	38.517	59.74	48.564	46.438	48.621	47.822	53.255	53.945	55.112	45.961	49.179
2328	35.223	42.508	49.102	44.939	45.28	43.906	46.196	44.204	44.429	42.995	37.681	40.7	39.198	35.931	46.186	39.685	44.111	43.435	44.123	51.544	48.024	43.626	46.414	45.609	40.95	44.707	45.928	45.708	45.759	43.715	48.19	43.653	41.079	42.174	43.487	39.859	40.113	44.571	37.028	59.15	48.708	46.596	48.801	48.015	53.531	54.083	55.16	45.328	49.153
2330	34.896	42.704	50.205	44.67	45.275	43.88	45.985	44.042	44.045	43.188	37.613	41.049	40.136	35.477	46.505	39.789	44.181	43.488	44.311	51.9	47.8	43.887	46.655	45.238	41.178	45.203	46.106	46.16	45.513	44.435	47.76	43.474	41.837	42.607	43.783	40.2	40.001	43.976	37.762	59.131	49.007	46.759	48.734	48.394	54.023	53.345	55.329	45.558	49.431
2332	35.355	43.143	49.646	44.422	45.064	43.867	45.185	43.858	44.432	43.068	37.623	41.247	39.887	35.961	46.607	40.088	43.62	43.799	44.471	51.688	47.749	44.159	46.391	45.57	41.06	44.353	45.883	45.233	45.677	43.966	47.266	43.012	41.739	42.907	43.527	39.86	39.994	43.643	37.181	58.708	49.488	46.351	48.559	47.474	53.632	52.87	55.403	45.423	49.198
2334	35.299	42.309	49.277	44.677	45.106	43.469	45.619	43.723	44.559	43.7	37.667	40.749	39.063	35.892	45.689	39.596	43.665	43.346	44.475	51.426	47.912	44.05	46.853	45.549	40.845	44.079	45.326	45.047	45.713	44.138	47.65	42.453	41.386	42.196	43.173	39.768	40.216	43.915	37.11	58.985	49.185	46.173	48.413	47.467	53.514	53.191	54.705	45.839	49.062
2336	35.381	41.866	49.281	44.077	45.305	42.365	46.443	44.194	44.247	43.08	37.144	40.577	38.558	35.892	44.608	39.422	43.882	42.446	44.029	50.913	47.753	43.982	46.185	45.178	40.641	44.885	44.822	43.904	45.109	43.637	48.096	42.654	41.331	41.986	43.286	39.74	40.036	44.013	37.896	59.195	47.965	45.899	48.43	47.157	53.005	52.831	54.988	45.137	48.697
2338	35.103	42.195	49.859	43.89	45.677	42.263	46.999	43.473	44.527	42.681	36.733	40.837	38.638	35.831	45.184	39.571	43.955	42.503	43.971	50.842	47.77	43.568	46.03	45.26	41.006	44.454	45.029	44.207	45.269	43.537	47.531	43.066	41.397	42.35	43.56	39.968	40.021	43.937	37.44	59.103	48.375	46.159	48.678	46.057	53.428	52.702	54.616	45.094	49.242
2340	35.597	42.313	48.935	44.073	45.937	42.739	46.356	43.496	44.547	43.481	37.305	40.523	39.135	35.582	45.822	39.33	43.394	42.387	43.981	51.06	47.851	44.267	46.027	45.156	40.999	44.699	44.998	44.719	45.288	43.999	48.032	42.679	41.117	42.417	42.835	39.514	39.661	44.183	37.157	58.951	47.803	46.669	48.922	46.597	53.688	53.273	55.035	45.336	49.205
2342	35.503	42.261	48.573	43.852	45.345	42.378	45.954	43.125	44.063	42.485	36.989	40.344	38.974	35.537	45.422	38.792	43.795	43.192	43.402	50.868	47.467	43.59	45.893	45.429	40.697	43.838	45.388	45.119	45.213	43.511	48.221	41.727	41.112	41.419	43.095	39.067	39.25	43.902	37.424	59.106	47.715	46.311	48.753	47.086	53.178	53.439	54.794	44.79	48.774
2344	35.299	42.343	48.889	43.678	45.139	42.663	46.261	43.034	43.925	42.849	37.192	40.642	39.341	34.876	46.125	38.874	43.298	42.8	43.383	50.823	47.662	43.663	45.704	45.34	40.169	43.169	45.633	45.053	45.349	43.945	47.639	42.369	40.539	41.533	42.71	39.126	39.186	43.9	37.017	58.45	48.251	45.705	48.228	47.219	53.139	53.309	55.001	44.68	48.523
2346	35.634	42.714	48.772	44.318	44.845	42.929	45.697	42.693	43.581	43.191	37.445	40.923	39.59	35.424	46.04	39.017	43.417	42.348	44.02	50.65	47.23	43.776	46.24	45.349	40.288	43.826	45.504	46.14	45.561	43.981	47.301	43.095	40.998	41.769	42.658	39.277	39.166	44.018	37.146	59.38	48.775	45.425	48.502	47.537	53.396	53.228	55.362	45.085	48.843
2348	35.294	42.244	49.12	44.136	45.01	42.761	46.015	43.086	43.915	42.62	37.426	40.658	39.318	35.602	45.479	39.516	43.144	42.854	43.59	51.062	47.207	43.76	45.881	45.747	40.175	44.012	45.279	45.439	45.724	43.294	46.163	42.454	40.694	41.67	42.483	39.057	40.37	44.56	37.395	58.863	48.3	45.839	48.326	47.573	52.844	52.728	55.113	44.144	49.358
2350	34.596	42.36	49.092	43.786	44.495	42.728	46.254	43.497	44.347	42.11	36.928	40.533	38.774	35.608	45.558	39.478	43.409	43.655	44.577	51.358	47.546	43.406	45.247	45.406	40.649	44.043	45.173	45.022	46.002	43.103	46.708	42.131	41.514	41.373	43.045	39.27	40.009	44.056	36.952	58.486	48.268	46.076	48.026	47.635	52.692	52.68	54.956	44.485	48.432
2352	34.417	42.119	49.424	43.962	44.948	42.8	45.688	43.724	44.501	42.722	36.669	40.692	39.024	35.545	45.622	39.299	43.062	43.065	43.855	51.215	48.219	43.675	44.927	45.506	39.777	44.519	45.33	44.782	45.837	43.515	47.01	42.536	41.437	41.501	42.651	39.345	39.282	44.328	36.998	58.877	48.453	45.898	48.218	46.307	52.692	52.219	54.62	44.581	49.483
2354	34.432	41.759	49.506	43.195	45.119	42.897	46.048	43.892	44.302	42.939	36.911	40.779	39.009	35.531	45.83	38.679	43.381	43.057	43.041	50.693	47.981	43.264	45.6	44.714	39.796	45.04	45.17	45.097	45.199	43.461	47.363	42.867	41.026	41.636	42.835	39.248	39.838	44.038	37.294	58.742	48.511	45.7	49.086	46.976	53.834	53.211	54.325	44.423	49.613
2356	34.675	41.693	49.081	44.452	45.114	42.782	45.805	43.15	43.275	42.681	36.963	40.43	38.062	34.931	45.862	38.635	42.424	42.737	43.527	50.583	47.639	43.307	45.263	43.661	40.552	44.795	44.101	45.037	45.273	44.124	47.56	42.185	40.127	41.328	42.361	38.455	39.275	43.342	36.997	59.332	47.683	44.823	48.147	47.977	52.686	53.131	55.18	43.877	48.942
2358	35.146	41.734	48.474	44.574	44.709	41.99	45.79	43.302	44.001	41.891	36.901	40.416	37.922	34.947	45.444	38.686	42.442	42.16	43.278	50.804	47.329	43.591	45.511	45.098	40.462	44.908	44.417	44.443	44.677	43.484	47.161	42.047	40.409	41.561	41.741	38.088	39.12	43.616	36.852	60.135	47.814	46.493	48.353	46.886	52.787	52.448	54.52	45.108	48.806
2360	34.696	41.685	49.097	44.472	44.556	42.192	46.064	42.692	44.446	41.778	37.529	40.711	38.632	34.864	45.77	38.688	42.862	42.406	43.426	51.082	47.498	43.873	45.321	45.52	40.191	44.446	45.077	44.583	44.842	42.974	47.234	42.001	40.959	41.762	42.76	36.964	38.671	43.691	37.396	59.457	48.439	46.661	48.881	46.535	53.06	53.21	54.533	45.607	48.781
2362	34.843	41.978	49.487	43.795	44.509	42.593	45.971	42.645	44.219	42.691	37.076	40.317	38.443	35.087	45.623	38.893	43.001	42.104	43.697	50.678	47.231	43.735	45.819	45.104	40.077	44.255	45.404	45.405	45.191	42.436	46.902	42.274	40.552	41.422	42.644	37.538	38.271	43.494	36.968	59.522	47.772	46.03	48.381	46.471	52.79	54.233	54.855	45.697	48.849
2364	35.218	41.758	49.047	43.774	44.858	42.696	46.286	42.842	44.039	42.273	36.766	39.183	37.659	35.385	44.916	38.478	42.496	42.426	42.952	50.676	47.835	42.835	45.716	45.202	40.417	43.552	44.679	44.667	45.331	43.144	46.713	42.235	40.311	40.856	42.756	38.091	39.649	43.202	36.322	59.331	47.702	45.507	48.621	46.552	53.665	53.562	54.809	45.784	48.767
2366	34.906	42.146	48.396	43.704	45.057	42.302	46.435	42.939	44.37	42.149	37.014	39.113	37.84	35.4	44.864	38.801	42.944	42.644	42.9	50.863	47.775	43.383	45.266	45.514	40.673	42.587	44.659	44.372	44.955	43.229	47.28	41.298	40.851	41.049	42.428	38.411	39.527	43.14	36.308	58.607	47.202	45.02	48.56	47.016	53.6	52.197	55.027	44.604	48.384
2368	34.721	41.576	47.588	43.313	45.392	42.05	46.011	42.953	43.907	41.497	36.826	39.576	37.355	34.166	44.767	38.444	43.205	43.183	43.157	50.33	46.888	43.436	45.202	45.079	40.028	43.717	44.57	43.985	43.908	42.648	46.665	41.89	40.039	40.865	41.638	38.116	38.921	41.97	35.738	59.547	47.66	44.96	47.648	46.952	52.616	51.854	54.279	44.521	48.317
2370	34.049	41.051	48.156	43.658	44.958	41.351	45.456	42.955	43.909	42.297	36.79	39.965	37.679	34.076	44.419	38.286	42.027	42.131	42.853	50.569	46.763	42.702	45.13	44.389	40.188	43.811	44.979	44.168	45.107	42.674	46.439	41.714	39.614	40.946	42.121	38.775	38.961	42.579	36.053	59.348	47.91	45.369	47.784	46.18	53.328	52.601	53.566	44.941	48.387
2372	34.399	41.531	49.173	43.261	44.195	42.035	45.745	42.895	43.183	42.385	36.689	39.779	38.817	34.946	44.518	38.518	42.437	42.667	42.988	51.311	46.786	42.476	45.411	44.642	39.958	44.57	44.491	44.371	44.928	42.831	46.946	41.466	39.762	40.689	41.998	37.787	38.998	42.513	36.28	58.724	48.067	45.622	48.457	46.229	53.028	52.586	54.15	44.355	48.543
2374	34.033	41.901	48.755	43.371	44.477	41.589	45.858	42.673	42.826	42.177	36.602	40.546	38.354	34.775	44.372	38.495	42.96	42.783	43.544	51.208	47.314	42.547	45.15	44.993	40.281	44.604	44.167	44.254	44.07	43.033	46.519	41.071	39.858	41.856	41.999	37.308	39.33	42.739	35.875	58.931	48.445	45.216	47.689	46.64	52.636	52.94	54.251	44.683	48.666
2376	33.8	41.789	48.556	43.259	43.703	42.26	45.827	42.396	43.675	42.143	36.694	40.88	38.73	34.87	44.497	37.936	42.487	42.916	43.224	50.61	46.861	42.806	45.49	45.197	39.965	44.004	44.821	44.417	44.609	42.748	45.89	40.886	40.868	42.035	41.76	37.486	38.647	43.813	36.302	59.056	47.957	45.414	47.914	47.425	53.12	52.877	54.276	44.581	48.351
2378	33.44	41.328	48.167	43.283	43.532	41.556	45.574	42.288	43.992	41.859	35.239	40.149	37.833	34.073	44.32	38.264	42.563	43.07	43.184	49.895	47.162	42.748	45.648	45.621	39.895	44.22	44.475	44.538	44.198	42.206	46.411	40.788	39.725	41.084	41.984	38.062	38.547	43.364	36.392	58.739	47.419	45.793	47.853	46.436	52.155	52.82	53.555	43.814	47.78
2380	34.505	41.404	48.678	43.757	45.078	41.725	45.795	42.545	43.871	42.487	35.676	40.753	37.563	34.916	44.748	38.067	42.178	42.286	43.217	50.785	47.192	43.773	44.786	44.468	39.788	44.265	44.31	44.434	44.76	43.525	47.671	42.253	39.604	40.583	41.814	37.423	38.381	43.008	36.713	58.027	48.109	46.186	48.321	46.624	52.908	52.381	53.465	43.481	49.085
2382	34.333	41.836	48.386	43.29	44.356	40.833	45.388	42.207	43.501	41.519	37.4	39.36	38.436	34.513	45.237	37.272	42.328	42.523	42.748	50.965	47.15	42.741	45.03	45.573	39.646	44.369	44.044	44.646	44.57	43.247	46.695	41.254	39.466	40.885	40.946	37.573	37.15	42.944	36.362	58.913	48.447	46.265	48.351	46.746	52.965	52.043	54.724	44.327	48.902
2384	34.917	41.283	48.273	42.638	43.748	41.462	44.973	42.015	42.025	41.729	36.568	39.147	37.709	34.584	44.414	37.538	41.937	41.866	42.578	49.862	47.011	42.295	45.023	44.256	40.073	43.669	43.88	43.283	43.627	41.434	45.931	41.017	39.278	40.191	40.802	37.472	36.751	42.401	36.479	58.42	47.594	45.332	47.371	45.045	52.343	51.247	54.896	43.968	47.16
2386	34.77	41.416	48.279	43.263	44.086	42.309	44.679	42.375	42.107	42.111	35.901	39.49	37.749	34.011	44.036	37.36	41.549	41.718	42.779	50.081	46.936	43.438	44.562	44.626	40.035	44.082	44.328	43.124	44.477	42.02	46.394	41.821	39.11	40.033	40.704	37.098	37.515	42.43	35.807	59.091	47.767	44.989	48.175	46.059	52.635	51.996	54.683	44.588	46.65
2388	34.01	41.738	48.927	43.636	44.167	41.676	45.736	42.691	41.633	42.47	35.323	39.869	37.315	33.966	44.018	38.018	42.166	42.097	42.33	50.217	47.009	43.02	44.001	44.434	39.435	43.459	44.224	43.421	45.221	41.736	46.503	40.938	40.238	39.312	41.23	36.823	38.261	42.67	35.76	58.244	48.146	45.208	48.329	46.442	52.445	52.418	54.638	44.334	46.952
2390	33.417	41.821	48.134	42.702	44.078	41.391	45.292	42.161	41.651	41.324	35.685	39.302	36.655	34.517	44.439	37.968	41.156	41.713	42.927	49.802	47.045	42.013	44.224	44.063	39.749	43.56	43.715	44.314	44.413	41.837	46.297	41.167	39.97	40.259	41.489	37.421	37.339	42.924	35.264	58.519	47.569	45.391	47.577	45.807	52.228	52.729	54.005	43.739	48.014
2392	33.653	41.659	48.138	42.864	43.947	42.286	45.915	42.099	41.995	41.873	36.144	39.662	37.73	34.585	44.792	37.3	41.243	41.621	42.92	50.537	47.352	42.696	43.629	44.767	38.906	44.272	43.279	44.188	44.622	42.181	46.746	40.99	39.486	40.611	41.707	37.246	37.183	42.82	34.504	58.287	47.685	45.234	47.224	46.499	52.254	52.291	53.088	43.507	48.11
2394	33.675	42.117	48.736	42.625	43.614	41.589	45.964	42.095	42.933	41.816	35.505	39.682	37.027	33.769	44.616	37.897	41.307	41.573	42.641	49.763	46.76	41.81	43.899	44.327	39.974	44.268	43.775	44.015	43.68	43.125	45.522	40.546	38.959	40.763	41.718	37	35.683	41.988	35.541	58.576	46.958	45.022	47.169	46.52	52.287	51.943	53.423	43.992	47.783
2396	33.24	41.815	48.675	42.388	43.226	41.658	44.339	42.423	42.852	42.16	35.194	39.345	36.95	33.572	43.681	37.799	41.77	41.859	42.61	49.193	47.063	42.241	44.18	44.342	39.068	43.952	43.288	43.406	43.756	41.758	45.24	40.933	38.455	40.203	41.359	36.77	36.281	41.522	35.646	58.085	46.389	44.776	46.908	46.145	52.464	52.43	53.717	43.384	48.035
2398	32.948	41.202	49.122	44.546	43.583	42.609	45.188	43.275	44.211	42.788	36.816	40.38	38.452	33.822	45.063	38.413	41.379	42.342	43.109	49.985	47.053	43.301	43.852	44.666	39.531	44.132	45.833	43.952	44.226	43.088	46.539	41.368	38.898	40.989	41.965	37.202	38.267	43.118	35.993	58.47	47.995	45.498	47.725	47.579	52.529	53.124	54.625	43.754	48.698
2400	33.019	41.372	48.586	42.932	43.314	42.227	44.984	42.802	43.112	41.07	35.842	40.264	37.288	33.769	45.091	37.523	41.154	42.48	42.684	49.525	46.574	41.792	44.851	44.826	39.826	44.397	44.881	45.871	43.883	42.54	45.993	40.541	38.352	40.075	41.167	36.826	37.889	42.643	35.794	59.106	47.404	44.994	46.566	46.634	52.381	52.077	54.391	44.293	48.21
2402	33.541	40.361	48.08	41.963	42.911	41.783	43.959	41.813	41.689	41.661	35.444	39.18	36.272	34.197	44.329	37.134	42.029	42.928	42.32	49.888	45.763	40.585	44.939	44.193	39.602	44.445	44.113	45.632	43.104	41.538	45.45	39.947	39.18	40.396	41.363	36.108	38.513	42.497	34.783	58.803	46.394	45.421	46.595	45.219	51.163	51.2	53.692	43.262	47.908
2404	33.773	40.277	48.47	42.664	43.672	40.504	44.321	41.662	43.823	40.929	36.756	39.193	36.932	33.122	44.642	36.962	41.43	41.91	41.765	50.039	47.223	40.24	44.51	44.051	39.457	43.932	43.85	44.513	44.157	41.836	46.122	40.896	39.704	40.39	41.128	36.669	37.531	42.663	36.084	59.411	47.239	45.221	46.986	45.743	52.475	51.451	53.954	44.147	47.811
2406	34.198	40.416	48.767	41.983	44.689	41.386	45.354	42.274	44.76	40.195	36.731	39.802	37.131	34.233	43.52	37.147	41.311	41.572	42.033	49.669	47.249	42.55	43.523	42.963	39.017	42.929	44.17	44.217	43.333	42.055	45.515	41.024	39.098	40.136	40.65	36.348	38.089	43.557	36.009	58.249	46.766	45.047	47.865	46.006	54.118	51.921	53.912	44.454	46.05
2408	34.54	41.499	46.754	42.078	44.276	41.259	44.082	41.931	42.52	40.904	36.449	39.152	36.748	33.929	43.292	36.7	42.291	41.174	41.976	49.145	46.559	42.838	44.381	43.415	39.677	43.508	43.561	43.699	43.714	42.884	45.81	40.633	37.996	40.461	40.83	35.806	37.537	43.755	35.234	59.208	47.412	44.754	47.905	45.184	52.891	53.662	54.32	43.154	46.743
2410	33.133	40.231	47.288	42.411	43.296	40.942	44.138	41.354	42.776	40.291	35.943	37.65	36.088	33.498	43.579	36.348	41.089	41.67	41.802	48.753	46.389	42.682	44.915	44.796	39.83	42.876	43.361	43.285	43.46	42.615	45.609	41.151	38.961	39.758	39.852	37.159	36.749	43.344	34.769	58.607	48.051	45.057	48.147	46.297	51.85	52.3	53.501	44.358	47.13
2412	32.977	41.092	47.907	42.541	42.721	40.864	45.409	42.348	42.721	40.414	35.673	39.454	35.872	33.554	42.778	37.337	40.601	40.813	41.802	49.238	47.162	42.404	44.243	44.398	38.063	43.476	42.195	43.69	42.829	41.639	44.411	40.784	38.708	39.463	39.857	35.926	37.098	42.022	34.714	58.252	47.331	45.075	47.35	46.419	52.318	51.416	54.394	43.215	47.374
2414	33.074	40.91	47.075	41.535	42.38	39.394	44.109	41.296	42.313	40.704	34.719	39.749	35.741	32.78	41.771	36.896	41.067	42.107	41.63	48.106	46.417	41.096	43.057	44.858	37.654	43.615	42.288	42.938	42.772	41.395	44.535	39.133	38.16	39.087	40.135	35.868	36.311	41.49	32.971	58.818	46.569	44.124	46.282	45.691	51.529	51.037	52.926	42.969	46.853
2416	32.637	41.003	47.119	42.566	43.792	39.841	44.291	42.905	42.044	40.614	36.055	39.066	36.005	33.229	43.011	36.125	40.881	41.352	42.176	49.395	46.163	42.437	42.98	43.422	39.627	43.167	41.872	42.488	43.036	42.196	45.111	40.565	38.537	39.832	40.694	36.041	35.624	42.833	32.864	57.839	46.815	44.703	47.364	45.256	52.084	52.508	53.771	43.075	48.076
2418	33.485	41.162	47.688	42.017	43.432	40.022	44.148	41.353	42.759	40.658	35.406	38.345	36.302	33.451	42.594	35.949	41.099	41.676	41.572	49.456	45.32	41.849	42.361	42.919	39.405	43.355	42.038	42.857	43.109	40.983	45.013	40.928	37.797	39.961	40.986	36.386	36.673	42.497	33.816	58.139	47.224	44.065	46.849	44.085	52.145	52.337	53.217	42.909	48.069
2420	32.577	40.316	46.188	41.49	43.206	40.772	44.76	39.667	42.424	39.819	34.943	37.882	36.713	30.697	43.194	36.338	40.817	41.581	41.938	48.987	46.008	41.394	42.364	43.684	38.943	43.076	43.562	42.826	43.126	40.126	45.231	39.439	37.892	39.495	40.233	35.65	35.978	41.728	34.399	58.57	47.132	43.922	46.499	44.468	50.666	50.435	52.289	43.008	46.739
2422	33.395	39.673	46.424	40.343	42.373	40.516	44.435	39.825	41.844	40.067	34.332	37.939	35.384	31.578	43.097	35.695	39.479	40.726	41.491	48.611	45.633	39.802	44.349	43.685	39.216	42.463	43.643	42.362	41.762	41.006	44.113	39.471	37.039	37.756	39.474	35.049	35.963	41.178	34.147	56.999	45.977	43.01	46.144	44.554	50.765	49.591	52.875	42.4	46.676
2424	33.395	40.196	46.419	41.42	42.632	39.317	45.302	39.242	42.59	39.308	34.813	38.089	35.984	32.298	42.824	37.029	39.668	40.794	41.905	48.906	45.478	41.121	43.004	43.372	38.225	43.411	42.573	43.438	42.237	40.557	44.397	39.129	38.3	38.944	39.565	35.801	35.356	41.357	36.067	56.883	46.368	43.299	47.1	44.334	51.26	51.006	53.188	43.144	45.315
2426	32.605	40.313	46.355	41.262	41.699	38.849	43.773	38.316	40.538	39.413	34.271	37.561	36.138	31.478	41.66	34.429	40.711	40.759	40.261	48.268	45.938	40.361	42.476	43.556	37.8	43.008	41.813	42.61	41.182	40.501	45.055	38.649	37.476	38.446	39.373	35.032	34.515	40.907	34.695	57.403	45.907	43.644	46.485	44.32	51.11	50.891	53.055	43.12	45.516
2428	32.658	40.33	46.457	40.934	42.151	39.687	43.462	39.903	42.277	40.121	35.359	37.651	36.676	32.182	41.519	35.689	39.943	41.186	41.115	49.255	45.905	40.186	43.191	43.611	38.179	43.533	42.079	43.201	43.026	40.495	45.332	38.677	37.281	38.851	40.032	34.051	35.561	41.071	33.96	57.109	47.086	42.816	47.097	45.434	51.654	52.385	53.578	43.473	47.364
2430	33.054	38.673	45.701	41.67	41.405	40.225	44.161	40.142	40.647	40.879	33.832	37.08	35.253	32.457	41.436	36.856	40.142	40.255	40.766	47.812	45.548	40.895	42.126	43.682	38.771	44.268	42.735	42.563	42.854	39.566	44.193	39.277	37.466	39.144	39.617	35.451	35.59	39.993	33.227	57.546	46.062	43.137	47.267	44.271	51.622	51.587	52.998	42.592	46.44
2432	33.054	40.257	45.873	40.439	40.059	39.638	43.475	39.431	40.57	38.84	33.837	38.012	34.787	32.237	40.714	34.733	40.182	39.687	40.62	46.902	44.647	38.979	42.154	43.525	38.541	43.365	41.333	42.645	41.926	39.263	43.043	39.799	36.827	38.676	38.523	35.135	35.126	37.874	31.364	57.753	46.027	43.085	45.567	43.944	50.501	50.466	51.621	42.465	46.447
2434	33.152	42.116	45.587	41.812	41.409	39.058	43.049	40.827	41.213	38.249	34.284	37.216	34.547	33.509	40.926	35.178	39.596	39.357	41.128	47.796	45.05	39.907	41.891	43.268	37.724	42.542	41.752	43.055	42.531	39.84	44.424	39.372	37.572	38.155	38.863	35.153	34.66	39.24	32.445	57.08	46.073	42.413	45.83	44.208	50.885	51.724	51.859	42.231	46.648
2436	33.143	41.347	47.31	41.685	40.932	40.131	43.253	39.226	40.656	36.859	34.205	36.993	33.662	31.925	42.444	34.666	38.982	40.616	40.238	48.649	44	39.8	42.601	42.21	37.751	43.315	41.347	43.272	41.896	40.798	45.772	38.447	36.717	38.256	39.334	34.618	36.031	41.308	34.142	58.277	45.424	43.578	46.182	44.118	50.185	49.889	53.477	41.708	46.138
2438	31.61	40.186	47.026	40.656	40.86	37.768	43.707	39.395	41.437	36.844	34.337	36.765	33.983	30.143	41.116	35.393	38.971	39.169	39.555	48.235	43.788	40.263	43.365	42.476	38.21	42.866	41.261	41.421	42.209	40.644	44.335	39.131	36.377	37.539	38.706	33.486	35.219	41.163	34.099	57.268	45.608	42.755	45.896	43.919	49.133	49.819	53.046	42.54	46.046
2440	31.861	40.615	46.637	40.35	41.767	37.925	42.882	39.836	40.943	37.363	33.853	37.324	33.437	30.104	40.962	35.566	38.228	40.565	40.172	47.349	44.234	39.429	42.502	41.314	37.925	42.242	40.854	42.002	42.012	40.06	43.634	38.734	37.171	37.04	39.149	33.218	33.513	41.521	32.345	56.26	45.249	43.986	46.467	44.084	50.249	50.135	51.906	42.577	46.698
2442	31.596	39.135	45.263	40.104	41.539	39.102	41.967	38.662	39.18	38.288	33.611	36.555	35.279	31.351	40.728	33.555	39.038	40.297	40.501	47.009	44.4	39.692	42.51	42.962	38.208	42.757	41.933	41.251	41.05	40.604	43.545	37.978	37.162	37.2	38.499	33.457	32.501	40.447	32.597	57.098	44.911	42.826	44.815	43.882	50.037	49.762	52.414	42.183	46.159
2444	31.306	39.231	44.869	40.059	41.358	39.205	42.967	38.421	39.249	38.116	33.195	36.48	34.865	32.594	40.088	33.87	38.339	40.3	39.271	47.349	44.045	39.17	41.09	43.785	37.437	42.709	43.191	41.379	41.324	39.461	43.165	38.891	36.303	36.827	37.566	33.606	32.446	40.146	31.743	57.43	45.057	41.724	45.182	41.853	50.242	49.101	51.793	41.594	44.923
2446	31.667	38.798	45.119	39.183	42.396	38.567	42.07	37.981	38.575	37.595	33.6	36.766	33.152	31.764	40.797	34.534	38.603	39.775	40.251	46.099	43.417	40.046	42.223	42.641	35.736	43.247	41.316	40.709	40.854	37.559	42.977	39.096	36.009	36.697	38.438	33.575	32.66	40.203	32.24	56.943	45.604	41.701	45.101	42.179	49.16	49.993	51.967	41.116	45.228
2448	33.193	38.537	46.398	38.535	43.069	39.856	43.776	39.346	41.547	37.299	33.837	36.843	33.258	31.126	41.451	34.301	39.254	39.496	40.209	47.505	45.025	40.522	41.774	41.936	37.725	42.283	41.889	41.293	39.289	37.601	43.43	38.855	37.845	37.394	37.5	34.171	35.594	41.48	31.885	56.945	47.217	42.706	45.073	43.323	50.805	49.845	51.69	41.148	45.06
2450	32.249	39.397	45.315	40.515	40.638	38.411	43.48	38.506	40.04	38.04	32.587	36.252	33.646	30.222	40.279	33.558	38.382	39.707	38.007	46.877	42.76	39.047	41.011	42.192	37.312	40.544	41.135	40.491	38.629	37.452	41.67	37.076	35.526	36.41	37.576	32.893	35.038	39.181	32.448	56.194	45.357	41.238	43.315	42.421	48.873	49.862	52.609	40.128	45.86
2452	32.272	41.509	45.126	40.715	40.508	38.201	43.147	39.554	39.426	40.104	33.122	36.06	33.916	30.765	39.367	34.407	38.035	38.755	38.246	47.299	43.36	38.096	41.793	41.383	37.657	42.798	41.752	39.002	40.374	38.542	43.136	38.629	35.363	38.043	37.063	34.545	34.468	39.079	31.946	56.746	45.092	40.026	45.369	43.894	50.899	50.37	53.271	43.578	45.275
2454	30.818	38.667	44.044	40.028	39.15	37.22	42.329	38.767	37.832	38.947	31.358	36.939	33.655	31.13	39.779	33.013	39.157	38.556	37.518	47.069	44.018	38.091	42.119	41.898	37.88	40.865	41.013	40.613	41.045	38.463	42.837	38.23	35.711	36.167	38.688	35.698	34.003	38.949	31.005	55.937	43.788	40.954	45.548	43.067	48.98	50.191	51.797	43.148	44.519
2456	32.234	39.517	44.258	38.831	39.501	38.798	42.014	38.256	38.836	36.968	32.243	35.294	33.067	30.547	39.389	33.344	39.244	40.139	38.913	45.861	44.746	37.899	41.394	40.679	37.302	41.574	40.873	40.718	40.416	38.778	42.97	36.571	35.344	35.84	37.959	33.398	34.47	39.136	31.109	55.019	44.699	41.257	43.992	43.135	49.334	46.679	50.734	41.364	44.338
2458	31.832	39.308	44.996	38.485	40.754	37.041	41.874	38.666	38.733	36.788	32.299	35.218	32.342	31.602	38.441	33.103	37.384	39.071	39.334	45.948	43.696	38.421	41.463	41.222	36.821	41.434	41.314	41.17	40.121	39.847	42.093	37.633	34.881	37.696	38.016	31.961	33.396	38.9	31.381	57.341	44.131	41.492	43.645	42.279	48.83	49.003	50.775	39.725	44.539
2460	29.992	40.632	45.32	40.568	41.3	37.93	41.503	37.577	38.114	38.14	32.309	36.113	33.968	29.588	39.591	33.676	39.487	38.989	40.591	46.907	43.92	38.863	41.835	41.733	37.441	41.839	41.582	41.566	41.995	39.29	42.395	37.992	36.176	39.058	38.719	31.058	32.977	38.474	32.047	57.307	44.61	44.026	45.813	44.18	50.447	49.929	52.691	39.369	45.581
2462	31.623	39.918	44.791	39.107	40.265	37.489	43.139	37.539	38.955	37.126	33.018	35.094	34.382	28.39	38.495	32.109	38.824	37.676	39.753	47.364	43.78	38.36	40.673	41.69	36.413	41.239	41.737	41.137	43.3	38.811	42.702	37.392	36.554	37.605	37.995	30.574	31.874	37.727	32.281	56.259	45.085	42.221	44.742	43.397	49.856	49.472	51.55	40.622	44.963
2464	35.074	40.153	44.633	38.991	39.972	37.939	42.4	37.522	38.89	36.771	32.205	36.315	32.556	29.699	37.821	32.89	37.683	37.43	36.961	46.55	43.522	39.794	41.039	42.623	38.382	42.275	39.992	41.412	39.541	38.311	43.249	37.467	35.664	36.16	36.961	33.924	34.726	39.446	30.962	56.571	43.293	40.559	43.729	42.83	49.507	49.994	50.225	41.222	44.321
2466	33.221	38.515	44.244	37.92	40.773	38.59	42.187	36.86	38.868	36.199	31.871	34.953	33.431	30.64	38.645	32.229	37.498	35.043	37.906	45.733	42.964	37.298	39.916	41.821	36.082	43.766	41.133	42.644	38.686	37.637	41.916	36.015	35.301	36.968	39.184	33.124	35.293	39.3	30.294	56.066	46.832	40.154	44.068	42.956	49.58	48.872	51.373	40.818	44.153
2468	32.692	39.061	43.99	39.755	39.741	38.299	42.921	38.441	39.691	37.627	32.781	35.903	32.608	31.046	39.599	32.993	37.226	39.276	39.673	45.976	42.656	38.49	41.35	41.204	36.758	41.256	40.066	40.637	40.039	38.186	41.065	37.008	36.296	37.281	37.56	34.635	33.527	40.745	31.027	56.724	45.975	41.938	43.919	42.744	49.421	49.443	51.872	41.666	43.855
2470	31.429	37.327	46.525	37.564	39.174	37.281	43.31	38.526	40.018	37.871	32.079	36.315	33.46	31.318	39.527	32.502	36.366	40.527	38.205	46.702	41.688	39.547	40.041	42.321	34.805	42.437	41.254	40.836	39.024	38.592	42.55	35.796	34.877	37.076	35.372	33.429	33.754	39.374	31.278	57.544	44.264	41.323	44.629	42.03	49.696	48.038	51.054	40.75	43.816
2472	29.865	38.587	45.402	39.407	40.412	37.477	42.247	36.982	40.833	36.249	30.827	35.667	34.133	28.868	39.542	33.14	38.599	39.885	38.656	46.993	43.228	38.125	41.327	41.74	39.448	41.923	42.372	39.79	39.743	38.633	41.589	37.565	35.171	37.478	38.691	33.474	33.768	40.042	32.109	57.959	44.476	41.486	44.811	41.249	49.322	48.181	51.878	41.848	44.363
2474	30.17	40.278	44.81	39.914	40.984	35.885	42.199	36.083	38.397	37.009	33.249	36.092	31.242	31.235	39.016	32.954	38.922	39.647	38.136	44.459	42.915	39.02	40.616	42.007	37.435	41.618	40.42	41.145	40.704	38.101	41.843	34.632	35.395	36.505	37.347	32.733	32.553	38.914	32.13	57.626	43.629	41.505	44.003	40.861	48.82	48.218	50.954	39.957	45.775
2476	30.59	38.233	44.017	39.401	40.686	37.554	40.763	37.19	38.47	35.932	33.999	33.659	31.146	29.614	37.491	31.421	38.447	39.201	38.278	46.501	40.983	38.356	39.062	42.057	37.281	39.877	39.984	40.2	39.559	37.36	42.383	35.034	33.645	35.476	36.712	32.199	31.575	36.696	30.749	57.503	43.915	41.706	44.137	42.654	49.442	46.493	50.472	41.096	45.897
2478	31.609	37.037	44.947	40.307	40.473	37.667	40.206	39.583	38.606	36.862	32.509	34.318	31.362	30.802	39.387	32.446	38.365	39.422	38.493	45.017	43.439	39.057	40.181	41.948	37.547	41.644	40.866	42.077	38.833	38.265	43.207	37.928	32.699	37.113	36.578	32.625	32.697	39.715	31.419	57.306	45.155	41.503	42.931	44.005	50.938	50.097	51.813	41.848	45.587
2480	30.41	39.253	43.978	39.128	40.368	37.376	42.001	36.612	40.339	35.438	32.855	34.095	32.696	30.414	39.58	31.94	36.339	39.314	37.217	45.512	44.994	37.342	40.211	41.223	36.975	41.971	40.308	40.722	39.013	36.437	41.742	39.458	34.529	35.661	35.134	33.042	31.278	38.677	30.469	55.963	42.477	40.311	44.167	41.293	48.75	50.403	51.322	40.548	44.974
2482	29.942	37.947	43.679	38.12	39.713	38.426	41.33	36.475	38.794	36.036	32.365	34.676	32.769	29.654	39.325	31.577	37.776	38.45	38.063	45.555	43.056	37.224	40.102	41.73	35.658	44.138	39.801	38.184	39.04	37.796	41.056	38.607	35.008	35.3	36.497	32.65	32.426	39.738	30.525	55.813	43.405	40.359	44.757	41.562	48.769	49.03	52.587	42.892	44.66
2484	28.516	39.196	41.744	37.827	38.199	35.831	38.965	35.713	36.988	34.054	30.716	35.57	31.719	27.669	36.473	30.968	38.258	37.032	36.749	45.298	41.144	37.722	37.974	40.135	34.497	42.826	38.476	39.839	38.383	36.919	40.606	35.127	36.606	33.317	34.308	31.851	32.955	37.749	29.547	54.823	42.205	38.747	43.267	40.681	48.451	48.853	50.605	38.449	43.812
2486	28.162	37.156	41.79	35.449	38.425	34.257	38.455	36.556	36.016	33.943	28.446	33.255	30.905	25.786	35.785	29.731	34.342	36.312	37.581	44.741	40.097	35.89	38.704	38.831	32.904	39.92	38.135	36.425	36.573	34.918	40.334	34.786	33.548	34.521	34.72	29.638	30.58	37.253	29.089	53.928	41.059	38.401	41.283	40.272	47.825	46.566	49.331	36.825	41.063
2488	28.11	34.117	41.034	34.75	36.453	33.855	38.926	33.776	32.866	32.877	28.74	30.616	28.691	26.782	36.033	29.263	32.493	34.448	34.15	41.534	38.638	36.661	33.632	37.932	34.44	37.712	36.256	36.682	37.551	33.968	39.248	33.909	31.956	32.942	32.742	29.809	30.141	36.326	25.895	53.79	41.547	39.859	42.016	39.959	45.41	45.737	50.022	38.291	40.901
2490	29.255	34.819	41.133	32.179	35.692	32.488	37.819	34.066	31.277	31.258	28.324	29.973	27.649	24.902	34.321	28.258	32.451	32.611	33.824	40.816	39.338	33.302	34.886	36.579	32.071	38.862	36.372	37.831	35.913	32.085	37.586	31.991	31.485	32.534	33.018	27.766	27.745	35.46	24.411	51.882	39.78	38.833	39.013	37.737	44.745	42.783	48.121	36.862	38.485
2492	26.628	35	40.337	34.329	36.416	32.015	40.997	32.054	34.175	31.165	28.4	31.48	26.912	26.039	34.177	28.345	32.027	34.602	33.769	43.995	39.154	34.731	34.649	37.218	31.401	37.285	34.508	37.434	35.161	33.714	38.173	31.871	33.059	31.97	32.941	28.224	29.793	36.01	27.933	50.762	42.266	36.964	41.386	39.624	46.201	46.759	46.742	37.563	40.154
2494	25.776	35.341	41.2	35.153	37.285	33.247	38.521	33.411	34.323	34.068	29.808	31.72	30.063	26.526	36.456	28.778	34.871	35.265	34.937	43.773	39.364	34.028	36.976	37.958	31.844	39.573	37.547	36.016	38.249	33.951	37.365	33.979	32.14	33.653	33.016	29.207	28.944	35.678	26.489	54.158	41.199	38.104	39.806	39.702	44.923	43.922	49.388	40.015	39.49
2496	23.888	33.578	36.615	31.805	34.4	29.834	33.306	30.726	32.777	30.273	23.797	29.78	25.849	21.785	31.75	25.734	32.668	32.14	32.622	39.49	38.597	30.251	35.98	36.566	29.662	37.426	33.599	35.323	35.914	29.095	35.639	29.814	30.219	30.241	30.803	26.21	27.181	32.917	23.654	51.638	37.627	37.843	36.828	34.077	42.546	43.237	46.806	35.939	37.885
2498	26.902	35.564	42.004	35.478	37.738	34.114	38.131	35.793	35.92	33.518	28.763	32.579	30.493	28.488	36.512	31.034	33.75	36.548	35.16	44.119	42.075	35.084	38.338	38.059	32.489	41.052	37.64	37.29	36.934	32.784	38.179	33.56	31.201	32.249	32.494	30.535	29.964	36.626	26.851	52.656	43.032	39.424	41.874	39.974	46.367	46.67	49.084	38.741	40.398
2500	26.719	34.836	38.338	35.912	37.256	34.643	37.987	33.457	38.116	32.899	29.117	31.315	29.001	24.932	34.634	31.009	34.921	34.154	34.369	43.442	39.553	36.282	36.676	36.991	30.109	37.934	36.281	37.499	36.869	32.02	38.297	31.415	30.006	31.768	32.16	30.017	29.386	33.938	26.064	54.766	39.998	35.665	40.53	41.361	46.633	44.606	47.852	36.574	41.136
[truncated: 77 more columns]
